# Supplementary material for: Speed of phototransduction in the microvillus regulates the accuracy and bandwidth of the rhabdomeric photoreceptor
Source: PLoS Comput Biol. 2020 Nov 16;16(11):e1008427. doi: 10.1371/journal.pcbi.1008427 (PMC7704055; doi:10.1371/journal.pcbi.1008427)
Supplement: S1 Data — (XLSX) [file pcbi.1008427.s001.xlsx]

## Sheet: Fig 1
Fig 1A	left to right:	0	0	0	0	0			Fig 1B	0	0			Fig 1C-L		QB amplitude (pA)	half-width (ms)	latency (ms)		max. number of Ga	max. number of Ga-PLC	max. number of DAG		time of max. Ga	time of max. Ga-PLC	time of max. DAG
	time (ms)	0.025	0	0	0	0				0.2	-0.0030918			data used in all correlations
	number of Ga molecules	0.05	0	0	0	0				0.4	-0.0028453					106.17	11.088	24		3	6	89		8.25	36.175	27.875
	number of Ga-PLC molecules	0.075	0	0	0	0				0.6	-0.0020506					106.025	11.8624	19		2	5	76		6.05	14.9	25.875
	number of DAG molecules	0.1	0	0	0	0				0.8	-0.00096739					106.709	11.4145	23		4	6	88		10.35	17.825	28.275
	Current (pA), amplitude divided by -10	0.125	0	0	0	0				1	-9.6278e-05					128.841	12.0834	29		5	8	106		21.475	27.95	33.825
		0.15	0	0	0	0				1.2	0.00045804					41.899	4.3445	22		1	3	49		1.425	12.45	17.65
		0.175	0	0	0	0				1.4	0.00032161					113.22	11.446	40		5	7	92		28.625	33.925	44.8
		0.2	0	0	0	0				1.6	-0.00039139					121.772	9.2337	39		2	5	83		34.675	38.2	44.75
		0.225	0	0	0	0				1.8	-0.0011391					105.777	7.2261	22.5		2	7	84		10.1	25.55	24.125
		0.25	0	0	0	0				2	8.2573e-06					136.111	7.0191	23		2	5	86		10.725	15.375	23.175
		0.275	0	0	0	0				2.2	9.9661e-06					74.7	11.2908	33		3	7	74		28.3	33.75	34.075
		0.3	0	0	0	0				2.4	1.2032e-05					105.549	7.2994	28		2	5	80		2.825	26.475	31.1
		0.325	0	0	0	0				2.6	1.4535e-05					121.085	8.9231	41		2	6	92		30.125	40.1	44.45
		0.35	0	0	0	0				2.8	1.7573e-05					90.1537	8.443	20		2	5	79		4.2	12.55	23.7
		0.375	0	0	0	0				3	2.1267e-05					113.231	13.3454	24		4	7	87		20.2	25.425	25.775
		0.4	0	0	0	0				3.2	2.5771e-05					90.3934	8.5842	29		2	5	76		16.1	31.525	32.375
		0.425	0	0	0	0				3.4	3.1279e-05					121.78	8.2585	20.5		2	5	94		2.95	13.425	22.075
		0.45	0	0	0	0				3.6	3.8035e-05					90.4063	11.8047	27		3	5	83		22.925	26.85	35.075
		0.475	0	0	0	0				3.8	4.635e-05					97.671	9.6223	23		2	4	77		1.775	17.85	25.825
		0.5	0	0	0	0				4	5.6624e-05					150.497	8.5529	27.5		4	10	121		15.4	34.425	31.55
		0.525	0	0	0	0				4.2	6.9367e-05					105.778	8.8366	26		2	5	74		14.4	23.125	30.2
		0.55	0	0	0	0				4.4	8.5243e-05					74.277	10.1431	23.5		2	5	70		1.4	19.9	23.1
		0.575	0	0	0	0				4.6	0.00010511					151.335	8.3734	39		5	9	111		33.925	43.725	40.85
		0.6	0	0	0	0				4.8	0.00013009					58.3345	10.4	31		2	4	57		19.675	24.025	32.025
		0.625	0	0	0	0				5	0					98.7123	9.0495	28		3	5	62		23.175	24.45	28.1
		0.65	0	0	0	0				5.2	-0.0030918					106.609	12.9939	25		3	7	94		21.35	24.775	27.175
		0.675	0	0	0	0				5.4	-0.0028453					99.1027	10	24		1	4	68		1.925	23.15	28.725
		0.7	0	0	0	0				5.6	-0.0020506					58.1758	8.2835	33		1	2	54		9.05	13.65	33.15
		0.725	0	0	0	0				5.8	-0.00096739					97.7834	8.3171	23		2	6	81		16.925	25.5	28.2
		0.75	0	0	0	0				6	-9.6278e-05					105.688	13.4467	28		4	8	84		35.575	36.4	31.1
		0.775	0	0	0	0				6.2	0.00045804					105.705	11.2281	28		3	5	84		21.65	23.675	30.375
		0.8	0	0	0	0				6.4	0.00032161					90.8237	10	21		4	5	75		16.275	12.05	24.2
		0.825	0	0	0	0				6.6	-0.00039139					106.338	10.7199	23		3	8	95		18.05	27.525	28.875
		0.85	0	0	0	0				6.8	-0.0011391					129.584	8.8563	33		2	7	93		24.8	32.225	37.8
		0.875	0	0	0	0				7	-0.0017836					82.4539	10.7382	22		2	4	70		17.075	17.3	28.825
		0.9	0	0	0	0				7.2	-0.0022773					121.196	9.5987	31		3	7	99		22.675	29.425	33.95
		0.925	0	0	0	0				7.4	-0.0025378					144.176	11.3821	24		3	8	110		13.85	27.15	31.8
		0.95	0	0	0	0				7.6	-0.0028985					128.514	9.9361	26		4	8	119		12.65	25.7	29
		0.975	0	0	0	0				7.8	-0.0033484					120.954	8.4277	24		3	6	89		9.65	14.775	26.525
		1	0	0	0	0				8	-4.0889e-14					121.316	10.9899	34		2	8	102		18.775	37.55	39.875
		1.025	0	0	0	0				8.2	-7.9164e-08					105.503	9.4151	37		4	7	88		26.375	38.375	41.5
		1.05	0	0	0	0				8.4	-1.5613e-07					136.484	9.7016	22.6		2	7	108		2.175	21.275	26.025
		1.075	0	0	0	0				8.6	-2.2796e-07					74.1997	9.6	28.6		1	3	58		1.525	17.25	29.2
		1.1	0	0	0	0				8.8	-2.9315e-07					82.2875	10.8899	31		3	6	73		8.5	32.675	34
		1.125	0	0	0	0				9	-3.5109e-07					58.5623	8.0625	26		1	3	62		0.975	15.725	26.9
		1.15	0	0	0	0				9.2	-4.0178e-07					82.3644	4.6641	30		1	4	67		7.35	25.875	31.25
		1.175	0	0	0	0				9.4	-4.456e-07					114.002	7.7851	35		2	5	85		12.525	36.15	40.5
		1.2	0	0	0	0				9.6	-4.8308e-07					113.621	12.424	27		3	6	94		9.175	21.125	29.3
		1.225	0	0	0	0				9.8	-5.1488e-07					90.8097	5.7259	23		2	5	73		23.4	25.05	29
		1.25	0	0	0	0				10	-5.4168e-07					120.404	12.51	35		2	5	96		9.55	30.875	38.85
		1.275	0	0	0	0				10.2	-5.5317e-07					73.9418	12.6117	33		1	4	73		6.275	26.35	39.5
		1.3	0	0	0	0				10.4	-4.4527e-07					74.3232	7.1564	33		3	5	72		33.8	35.925	43.4
		1.325	0	0	0	0				10.6	-4.4942e-08					82.1723	9.1852	22		2	4	69		9.275	22.025	28.1
		1.35	0	0	0	0				10.8	8.0319e-07					90.5489	14.4639	37		3	6	85		39.4	41	44.7
		1.375	0	0	0	0				11	2.2348e-06					113.529	9.796	19		3	8	83		10.8	22.4	25.775
		1.4	0	0	0	0				11.2	4.3162e-06					151.348	9.51	22		6	7	106		13.975	14.825	25.15
		1.425	0	0	0	0				11.4	7.5071e-06					105.877	9.8268	32		5	5	87		18.575	30.8	38.225
		1.45	0	0	0	0				11.6	1.2241e-05					42.0055	8.734	39		1		42		4.075		39.725
		1.475	0	0	0	0				11.8	1.8509e-05					128.699	7.2416	24		2	7	96		6.8	26.925	27.55
		1.5	0	0	0	0				12	2.5983e-05					113.591	10.5902	37		3	5	88		17	33.2	41.925
		1.525	0	0	0	0				12.2	3.3683e-05					25.3184	6.2523	22		2	3	41		7.175	7.475	16.275
		1.55	0	0	0	0				12.4	4.0705e-05					120.954	9.7999	42		3	5	91		35.1	39.6	46.2
		1.575	0	0	0	0				12.6	4.6552e-05					128.157	7.6475	30		2	5	93		6.8	25.1	33.05
		1.6	0	0	0	0				12.8	5.1005e-05					105.637	9.9423	21		3	7	96		16.575	28.025	29.475
		1.625	0	0	0	0				13	5.4028e-05					128.904	10.3753	33		3	8	86		25.95	33.675	46.7
		1.65	0	0	0	0				13.2	5.5718e-05					90.4912	9.4208	21		2	4	70		9.1	13.825	22.4
		1.675	0	0	0	0				13.4	5.6301e-05					122.147	10.5106	24		3	9	99		16.625	28.275	33.6
		1.7	0	0	0	0				13.6	5.6058e-05					113.017	14.6795	22		3	9	92		13.625	29.95	27.425
		1.725	0	0	0	0				13.8	5.5265e-05					113.55	11.6905	39		3	5	76		36.1	38.15	48.5
		1.75	0	0	0	0				14	5.4166e-05					121.019	11.5309	23.7		4	6	95		7.525	19.65	25
		1.775	0	0	0	0				14.2	5.2952e-05					74.2766	10.3363	23		2	5	66		11.95	25.525	33.45
		1.8	0	0	0	0				14.4	5.1762e-05					82.6369	12.6966	37		1	5	77		10.175	34.1	41.975
		1.825	0	0	0	0				14.6	5.0629e-05					105.884	10.0017	28		3	6	81		20.375	29.85	33.925
		1.85	1	0	0	0				14.8	4.9513e-05					90.3716	7.3021	24		2	5	68		4.625	28.95	24.525
		1.875	1	0	0	0				15	4.8348e-05					106.176	11.1856	31		2	6	95		9.275	32.375	35.85
		1.9	1	0	0	0				15.2	4.7074e-05					66.4756	10.1122	22.6		3	5	73		6.975	12.075	26.225
		1.925	1	0	0	0				15.4	4.565e-05					113.311	10.274	27		3	5	80		22.55	15.825	27.75
		1.95	1	0	0	0				15.6	4.4076e-05					113.696	14.1231	34		2	6	87		24.8	34.8	39.9
		1.975	1	0	0	0				15.8	4.2906e-05					114.386	14.4994	27		2	4	83		5.6	22.65	28.55
		2	1	0	0	0				16	4.3284e-05					129.495	7.3458	27		2	6	91		17	33.95	29.125
		2.025	1	0	0	0				16.2	4.5958e-05					120.745	9.357	38		3	7	97		34.875	42.425	43.725
		2.05	1	0	0	0				16.4	5.1134e-05					150.774	8.7097	32		4	7	110		17.9	25.9	34.425
		2.075	1	0	0	0				16.6	5.8625e-05					121.513	10.3334	34		2	8	108		23.55	37.65	39.575
		2.1	1	0	0	0				16.8	6.8146e-05					58.1492	4.6931	28		1	2	48		4.175	10.425	26.325
		2.125	1	0	0	0				17	7.9411e-05					97.9966	16.1758	29		3	8	97		24.15	31.55	35.875
		2.15	1	0	0	0				17.2	9.2289e-05					114.162	9.5736	36		3	5	79		26.175	29.05	37.375
		2.175	1	0	0	0				17.4	0.00010744					90.3144	9.0801	18		3	4	67		8.6	10.325	21.425
		2.2	1	0	0	0				17.6	0.00012536					74.5174	13.3093	25		3	5	82		9.425	21.65	29.525
		2.225	1	0	0	0				17.8	0.00014613					74.4313	10.5517	41		1	3	66		4.15	24.075	43.1
		2.25	1	0	0	0				18	0.00016951					113.19	12.4369	22		3	7	95		12.15	18.675	25.4
		2.275	1	0	0	0				18.2	0.00019633					98.2343	11.6485	25.5		3	7	96		19.2	25.8	29.8
		2.3	1	0	0	0				18.4	0.0002283					113.299	10.8668	20		2	8	101		2.6	22.45	25.3
		2.325	1	0	0	0				18.6	0.00026572					98.286	13.4188	36		3	4	78		9.975	25.1	40.6
		2.35	1	0	0	0				18.8	0.00030757					50.0029	10.0264	28		2	3	58		11.625	17.65	35
		2.375	1	0	0	0				19	0.00035261					105.726	10.6791	34		2	5	91		20.575	24.1	38.35
		2.4	1	0	0	0				19.2	0.0003999					129.53	11.8811	40		3	6	103		32.75	36.3	44.375
		2.425	1	0	0	0				19.4	0.00044838					114.453	9.5352	33		3	6	86		27.575	34.325	36.15
		2.45	1	0	0	0				19.6	0.00049686					159.107	7.7228	31		3	8	123		30.375	35.55	31.775
		2.475	1	0	0	0				19.8	0.00054519					58.3174	14.3587	31		1	4	63		1.625	27.525	31.65
		2.5	1	0	0	0				20	0.000594					136.56	9.1587	24		3	7	94		5.65	21.675	28.275
		2.525	1	0	0	0				20.2	0.00064421					97.9732	11.7337	31		2	5	87		19.725	22.2	38.7
		2.55	1	0	0	0				20.4	0.00069706					152.177	8.8787	25		3	7	105		15.875	22.8	25.475
		2.575	1	0	0	0				20.6	0.00075341					127.919	10.864	28		2	6	95		2.75	22.075	29.2
		2.6	1	0	0	0				20.8	0.00081474					137.214	9.0641	22		2	5	85		12.25	16.825	22.525
		2.625	1	0	0	0				21	0.00088525					90.5986	9.8996	29		3	5	81		16.95	19.225	31.35
		2.65	1	0	0	0				21.2	0.00096697					89.7703	13.2157	29		2	5	76		14.725	27.675	33.025
		2.675	0	1	0	0				21.4	0.0010588					74.5293	9.0462	26		2	5	73		27.775	23.4	31.625
		2.7	0	1	0	0				21.6	0.0011616					135.4	8.1308	30		1	5	95		3.975	26.3	37.5
		2.725	0	1	0	0				21.8	0.0012781					82.5352	9.0288	24		2	5	80		12.2	23.275	32.175
		2.75	0	1	0	0				22	0.0014105					121.829	9.0989	24		2	5	84		3.1	23.925	25.775
		2.775	0	1	0	0				22.2	0.001558					89.6907	5.5965	36		2	3	66		26.375	34.275	40.6
		2.8	0	1	0	0				22.4	0.0017184					106.017	9.9282	24		3	6	84		5.625	24.275	27.45
		2.825	0	1	0	0				22.6	0.0018932					66.7935	9.9019	27		2	4	69		15.9	16.85	27.9
		2.85	0	1	0	0				22.8	0.0020851					74.7053	8.2494	22		2	5	73		6.175	21.25	27.225
		2.875	0	1	0	0				23	0.0022947					105.358	11.7046	34		4	6	92		25.7	33.925	38.9
		2.9	0	1	0	0				23.2	0.0025262					82.805	12.4478	23		1	6	72		2.525	26	28.3
		2.925	0	1	0	0				23.4	0.0027741					136.348	9.0703	21		2	6	99		4.225	15.3	20.8
		2.95	0	1	0	0				23.6	0.0030398					58.4103	7	36		2	4	60		18.675	30.625	34.675
		2.975	0	1	0	0				23.8	0.0033023					106.403	19.0245	19		5	9	93		16.55	21.925	22.8
		3	0	1	0	0				24	0.00361					74.3675	9.9	29		3	4	64		14.95	19.05	30.325
		3.025	0	1	0	0				24.2	0.0039494					174.693	8.937	24		3	7	102		4.5	21.625	23.975
		3.05	0	1	0	0				24.4	0.0043299					74.2113	8.3248	25		2	4	60		6.025	19.975	25.325
		3.075	0	1	0	0				24.6	0.0047807					89.8388	11.4123	25.6		2	4	70		11.75	16.75	30.25
		3.1	0	1	0	0				24.8	0.0053162					66.4771	13.5662	19		2	5	70		8.425	12.825	24.4
		3.125	0	1	0	0				25	0.0059634					144.952	10.501	27.5		4	8	106		14.325	23.675	28.575
		3.15	0	1	0	0				25.2	0.0067893					97.9228	14.8701	20.5		3	7	84		19.45	24.225	28.6
		3.175	0	1	0	0				25.4	0.007818					137.118	8.6064	23		2	5	98		2.725	12.225	23.85
		3.2	0	1	0	0				25.6	0.0091466					66.2372	8.938	21		1	4	64		2.05	14.3	22.675
		3.225	0	1	0	0				25.8	0.0109					121.56	12.4698	27		3	10	100		10.375	29.6	31.1
		3.25	0	1	0	0				26	0.0131					136.178	10.0582	21.5		5	8	105		14.2	16.85	27.825
		3.275	0	1	0	0				26.2	0.016					74.7479	7.439	32		2	4	63		16.5	31.575	36.25
		3.3	0	1	0	0				26.4	0.0197					106.838	8.9842	23		3	6	75		25.325	27.325	25.6
		3.325	0	1	0	0				26.6	0.0245					105.816	12.1175	27		3	5	96		7.025	22.275	30.55
		3.35	0	1	0	0				26.8	0.0302					97.9227	7.662	21.5		1	5	73		0.525	17.35	22.025
		3.375	0	1	0	0				27	0.0375					90.0329	11.7657	27		3	4	89		29.075	19.85	34.475
		3.4	0	1	0	0				27.2	0.0463					165.686	6.9484	17		4	8	118		4.95	13.925	23.65
		3.425	0	1	0	0				27.4	0.057					58.3686	14.64	35		4	6	66		43.475	50.5	37.55
		3.45	0	1	0	0				27.6	0.0696					113.067	11.374	19		3	7	89		18.65	12.7	23.3
		3.475	0	1	0	0				27.8	0.0844					98.4363	7.4703	26		3	7	74		5.625	23.45	27.25
		3.5	0	1	0	0				28	0.1012					142.969	9.335	26		5	8	114		19.05	21.325	31.175
		3.525	0	1	0	0				28.2	0.1202					120.872	6.7575	25		4	7	85		27.25	33.725	30.925
		3.55	0	1	0	0				28.4	0.1415					130.629	12.0731	27		4	8	94		32.2	34.5	31.7
		3.575	0	1	0	0				28.6	0.165					129.097	10.7597	32		3	5	95		28.225	33.175	38.125
		3.6	0	1	0	0				28.8	0.1902					105.774	10.9621	25		2	5	78		11.7	26.075	33.35
		3.625	0	1	0	0				29	0.218					144.14	10.7471	20.5		4	10	116		17	22.125	24.125
		3.65	0	1	0	0				29.2	0.2471					120.862	9.6987	24		4	7	101		18.575	22.225	30.325
		3.675	0	1	0	0				29.4	0.2777					90.7213	11.7665	29		2	4	77		12.425	14.6	34.9
		3.7	0	1	0	0				29.6	0.3105					58.1227	12.3	42		1	3	60		1.85	20.9	45.275
		3.725	0	1	0	0				29.8	0.3435					121.018	10.0321	20		5	8	85		23	27.7	23.65
		3.75	0	1	0	0				30	0.3773					145.016	9.8363	26		2	8	115		10.45	26.125	32.675
		3.775	0	1	0	0				30.2	0.4117					121.235	10.1469	34		3	7	106		18.325	34.1	43.725
		3.8	0	1	0	0				30.4	0.4465					158.92	6.2075	26		3	7	114		14.625	27.45	31.7
		3.825	0	1	0	0				30.6	0.4814					98.0532	12.3802	24		3	5	80		19.375	20.425	26.95
		3.85	0	1	0	0				30.8	0.5162					122.121	12.5369	28		5	7	101		17.575	22.025	33.175
		3.875	0	1	0	0				31	0.5506					50.069	6.1325	34		1	3	52		9.225	18.35	35.95
		3.9	0	1	0	0				31.2	0.5846					114.42	9.4	34		4	6	78		17.7	35.875	39.775
		3.925	0	1	0	0				31.4	0.6178					41.8884	7.2085	24		2	3	50		23.9	9.425	32.95
		3.95	0	1	0	0				31.6	0.6502					106.822	15.5918	21		3	7	90		20.4	26.575	28.15
		3.975	0	1	0	0				31.8	0.6817					82.4872	13.7882	25		2	4	70		3.95	18.875	25.55
		4	0	1	0	0				32	0.712					128.527	10.4511	29		3	6	90		27	28.8	33.55
		4.025	0	1	0	0				32.2	0.7411					82.5262	15.5805	23		2	6	75		9.075	39.825	24.875
		4.05	0	1	0	0				32.4	0.7689					129.424	11.3719	24		2	5	103		10.725	13.75	27.575
		4.075	0	1	0.1	0				32.6	0.7953					66.1575	6.0594	18		2	4	69		3.6	13.15	23.65
		4.1	0	1	0.1	0				32.8	0.8203					128.798	11.4704	28		5	7	82		14.05	29.675	36.2
		4.125	0	1	0.1	0				33	0.8438					136.03	9.6782	32		4	10	113		33.525	41.1	35.575
		4.15	0	1	0.1	0				33.2	0.8658					113.328	12.937	28		5	9	104		27.15	31.425	35.675
		4.175	0	1	0.1	0				33.4	0.8861					137.12	11.8296	24		3	7	106		16.5	20.25	31.1
		4.2	0	1	0.1	0				33.6	0.9049					136.407	8.454	25		4	8	112		13.8	24.675	29.15
		4.225	0	1	0.1	0				33.8	0.9222					106.842	13.9592	20		4	6	94		9.25	12.275	30.575
		4.25	0	1	0.1	0				34	0.9378					136.454	11.9474	26		5	10	117		18.275	31.15	35.15
		4.275	0	1	0.1	0				34.2	0.9518					136.372	8.4065	20		2	8	103		9.725	18.8	23.025
		4.3	0	1	0.1	0				34.4	0.9642					121.761	11.7848	23		4	8	99		15.325	24.2	25.975
		4.325	0	1	0.1	0				34.6	0.9748
		4.35	0	1	0.1	0				34.8	0.9836
		4.375	0	1	0.1	0				35	0.9905
		4.4	0	1	0.1	0				35.2	0.9956
		4.425	0	1	0.1	0				35.4	0.9987
		4.45	1	1	0.2	0				35.6	1
		4.475	1	1	0.2	0				35.8	0.9994
		4.5	1	1	0.2	0				36	0.9971
		4.525	1	1	0.2	0				36.2	0.9932
		4.55	1	1	0.2	0				36.4	0.9878
		4.575	1	1	0.2	0				36.6	0.9811
		4.6	1	1	0.2	0				36.8	0.9731
		4.625	1	1	0.2	0				37	0.9641
		4.65	1	1	0.3	0				37.2	0.9539
		4.675	1	1	0.3	0				37.4	0.9427
		4.7	2	1	0.3	0				37.6	0.9307
		4.725	2	1	0.3	0				37.8	0.9178
		4.75	2	1	0.3	0				38	0.9043
		4.775	2	1	0.3	0				38.2	0.8903
		4.8	3	1	0.3	0				38.4	0.8757
		4.825	3	1	0.3	0				38.6	0.8606
		4.85	3	1	0.3	0				38.8	0.8452
		4.875	3	1	0.3	0				39	0.8296
		4.9	3	1	0.3	0				39.2	0.8138
		4.925	4	1	0.3	0				39.4	0.7977
		4.95	4	1	0.3	0				39.6	0.7814
		4.975	4	1	0.3	0				39.8	0.7647
		5	4	1	0.3	0				40	0.7478
		5.025	4	1	0.3	0				40.2	0.7306
		5.05	4	1	0.3	0				40.4	0.7132
		5.075	4	1	0.3	0				40.6	0.6956
		5.1	4	1	0.3	0				40.8	0.6778
		5.125	4	1	0.3	0				41	0.6599
		5.15	4	1	0.3	0				41.2	0.6419
		5.175	4	1	0.3	0				41.4	0.624
		5.2	4	1	0.4	0				41.6	0.606
		5.225	4	1	0.4	0				41.8	0.5883
		5.25	4	1	0.4	0				42	0.5707
		5.275	4	1	0.4	0				42.2	0.5533
		5.3	4	1	0.4	0				42.4	0.5363
		5.325	4	1	0.4	0				42.6	0.5197
		5.35	4	1	0.4	0				42.8	0.5035
		5.375	4	1	0.4	0				43	0.4875
		5.4	4	1	0.4	0				43.2	0.4718
		5.425	4	1	0.4	0				43.4	0.4564
		5.45	4	1	0.4	0				43.6	0.4412
		5.475	4	1	0.4	0				43.8	0.4263
		5.5	4	1	0.4	0				44	0.4116
		5.525	4	1	0.4	0				44.2	0.3972
		5.55	4	1	0.4	0				44.4	0.3831
		5.575	4	1	0.4	0				44.6	0.3693
		5.6	4	1	0.4	0				44.8	0.3557
		5.625	4	1	0.4	0				45	0.3424
		5.65	4	1	0.5	0				45.2	0.3294
		5.675	4	1	0.5	0				45.4	0.3167
		5.7	4	1	0.5	0				45.6	0.3042
		5.725	4	1	0.5	0				45.8	0.292
		5.75	4	1	0.5	0				46	0.2801
		5.775	4	1	0.5	0				46.2	0.2685
		5.8	4	1	0.5	0				46.4	0.2572
		5.825	4	1	0.5	0				46.6	0.2462
		5.85	4	1	0.5	0				46.8	0.2355
		5.875	4	1	0.5	0				47	0.225
		5.9	4	1	0.5	0				47.2	0.2148
		5.925	4	1	0.5	0				47.4	0.2049
		5.95	4	1	0.5	0				47.6	0.1953
		5.975	3	2	0.5	0				47.8	0.186
		6	3	2	0.5	0				48	0.1771
		6.025	3	2	0.5	0				48.2	0.1684
		6.05	3	2	0.5	0				48.4	0.1601
		6.075	3	2	0.5	0				48.6	0.152
		6.1	3	2	0.6	0				48.8	0.1442
		6.125	3	2	0.6	0				49	0.1367
		6.15	3	2	0.6	0				49.2	0.1294
		6.175	3	2	0.6	0				49.4	0.1223
		6.2	3	2	0.6	0				49.6	0.1155
		6.225	3	2	0.6	0				49.8	0.1089
		6.25	3	2	0.6	0				50	0.1026
		6.275	3	2	0.6	0				50.2	0.0965
		6.3	3	2	0.6	0				50.4	0.0908
		6.325	3	2	0.6	0				50.6	0.0853
		6.35	3	2	0.6	0				50.8	0.0801
		6.375	3	2	0.6	0				51	0.0752
		6.4	3	2	0.6	0				51.2	0.0705
		6.425	3	2	0.6	0				51.4	0.0662
		6.45	3	2	0.6	0				51.6	0.062
		6.475	3	2	0.6	0				51.8	0.0582
		6.5	3	2	0.6	0				52	0.0545
		6.525	3	2	0.6	0				52.2	0.0511
		6.55	3	2	0.6	0				52.4	0.0479
		6.575	3	2	0.7	0				52.6	0.0449
		6.6	3	2	0.7	0				52.8	0.0421
		6.625	3	2	0.7	0				53	0.0395
		6.65	3	2	0.7	0				53.2	0.037
		6.675	3	2	0.7	0				53.4	0.0347
		6.7	3	2	0.8	0				53.6	0.0325
		6.725	3	2	0.8	0				53.8	0.0305
		6.75	3	2	0.8	0				54	0.0285
		6.775	3	2	0.8	0				54.2	0.0267
		6.8	3	2	0.8	0				54.4	0.0249
		6.825	3	2	0.9	0				54.6	0.0233
		6.85	3	2	0.9	0				54.8	0.0217
		6.875	3	2	0.9	0				55	0.0202
		6.9	3	2	1	0				55.2	0.0188
		6.925	3	2	1	0				55.4	0.0175
		6.95	3	2	1	0				55.6	0.0162
		6.975	3	2	1	0				55.8	0.015
		7	3	2	1	0				56	0.0139
		7.025	3	2	1	0				56.2	0.0128
		7.05	3	2	1	0				56.4	0.0118
		7.075	3	2	1	0				56.6	0.0108
		7.1	3	2	1	0				56.8	0.0099385
		7.125	3	2	1	0				57	0.0091054
		7.15	3	2	1	0				57.2	0.0083304
		7.175	3	2	1	0				57.4	0.007614
		7.2	3	2	1	0				57.6	0.0069565
		7.225	3	2	1	0				57.8	0.0063569
		7.25	3	2	1.1	0				58	0.0058119
		7.275	3	2	1.1	0				58.2	0.0053179
		7.3	3	2	1.1	0				58.4	0.0048708
		7.325	3	2	1.2	0				58.6	0.0044663
		7.35	3	2	1.2	0				58.8	0.0040995
		7.375	3	2	1.2	0				59	0.0037657
		7.4	3	2	1.4	0				59.2	0.0034614
		7.425	3	2	1.4	0				59.4	0.0031842
		7.45	3	2	1.4	0				59.6	0.0029323
		7.475	3	2	1.4	0				59.8	0.0027036
		7.5	3	2	1.4	0				60	0.002495
		7.525	3	2	1.4	0				60.2	0.0023037
		7.55	3	2	1.4	0				60.4	0.0021269
		7.575	3	2	1.4	0				60.6	0.0019622
		7.6	3	2	1.4	0				60.8	0.0018082
		7.625	3	2	1.5	0				61	0.0016634
		7.65	3	2	1.5	0				61.2	0.0015271
		7.675	3	2	1.5	0				61.4	0.0013987
		7.7	3	2	1.5	0				61.6	0.0012778
		7.725	3	2	1.5	0				61.8	0.0011642
		7.75	4	2	1.5	0				62	0.0010578
		7.775	4	2	1.5	0				62.2	0.00095845
		7.8	4	2	1.5	0				62.4	0.00086597
		7.825	4	2	1.5	0				62.6	0.00078023
		7.85	4	2	1.5	0				62.8	0.00070106
		7.875	4	2	1.5	0				63	0.00062823
		7.9	4	2	1.5	0				63.2	0.00056151
		7.925	4	2	1.5	0				63.4	0.00050061
		7.95	4	2	1.5	0				63.6	0.00044524
		7.975	4	2	1.5	0				63.8	0.00039506
		8	4	2	1.5	0				64	0.00034975
		8.025	4	2	1.5	0				64.2	0.00030896
		8.05	4	2	1.5	0				64.4	0.00027235
		8.075	4	2	1.5	0				64.6	0.00023919
		8.1	3	3	1.5	0				64.8	0.00020896
		8.125	3	3	1.5	0				65	0.0001813
		8.15	3	3	1.6	0				65.2	0.00015573
		8.175	3	3	1.6	0				65.4	0.00013261
		8.2	3	3	1.6	0				65.6	0.00011219
		8.225	3	3	1.6	0				65.8	9.4381e-05
		8.25	3	3	1.6	0				66	7.8943e-05
		8.275	3	3	1.6	0				66.2	6.572e-05
		8.3	3	3	1.6	0				66.4	5.4515e-05
		8.325	3	3	1.7	0				66.6	4.5104e-05
		8.35	2	4	1.8	0				66.8	3.7254e-05
		8.375	2	4	1.8	0				67	3.0741e-05
		8.4	2	4	1.9	0				67.2	2.5357e-05
		8.425	2	4	2	0				67.4	2.0919e-05
		8.45	2	4	2	0				67.6	1.7268e-05
		8.475	2	4	2	0				67.8	1.4266e-05
		8.5	2	4	2	0				68	1.1799e-05
		8.525	2	4	2	0				68.2	9.7796e-06
		8.55	2	4	2	0				68.4	8.1507e-06
		8.575	2	4	2	0				68.6	6.8681e-06
		8.6	2	4	2.1	0				68.8	5.8911e-06
		8.625	2	4	2.1	0				69	5.1675e-06
		8.65	2	4	2.2	0				69.2	4.6413e-06
		8.675	2	4	2.3	0				69.4	4.2603e-06
		8.7	2	4	2.3	0				69.6	3.98e-06
		8.725	2	4	2.3	0				69.8	3.7647e-06
		8.75	2	4	2.3	0				70	3.5871e-06
		8.775	2	4	2.3	0				70.2	3.4278e-06
		8.8	2	4	2.3	0				70.4	3.2737e-06
		8.825	2	4	2.3	0				70.6	3.117e-06
		8.85	2	4	2.3	0				70.8	2.962e-06
		8.875	2	4	2.3	0				71	2.8216e-06
		8.9	2	4	2.3	0				71.2	2.7106e-06
		8.925	2	4	2.3	0				71.4	2.6409e-06
		8.95	2	4	2.3	0				71.6	2.6145e-06
		8.975	2	4	2.3	0				71.8	2.6211e-06
		9	2	4	2.4	0				72	2.6457e-06
		9.025	2	4	2.4	0				72.2	2.6735e-06
		9.05	2	4	2.4	0				72.4	2.692e-06
		9.075	2	4	2.4	0				72.6	2.6936e-06
		9.1	2	4	2.4	0				72.8	2.6826e-06
		9.125	2	4	2.4	0				73	2.6719e-06
		9.15	2	4	2.5	0				73.2	2.6781e-06
		9.175	2	4	2.5	0				73.4	2.7203e-06
		9.2	2	4	2.5	0				73.6	2.8083e-06
		9.225	2	4	2.6	0				73.8	2.9443e-06
		9.25	2	4	2.6	0				74	3.1238e-06
		9.275	2	4	2.6	0				74.2	3.3367e-06
		9.3	2	4	2.6	0				74.4	3.571e-06
		9.325	2	4	2.6	0				74.6	3.8154e-06
		9.35	2	4	2.6	0				74.8	4.0598e-06
		9.375	2	4	2.7	0				75	4.2965e-06
		9.4	2	4	2.7	0				75.2	4.5196e-06
		9.425	2	4	2.8	0				75.4	4.7254e-06
		9.45	2	4	2.8	0				75.6	4.9114e-06
		9.475	2	4	2.8	0				75.8	5.0769e-06
		9.5	2	4	2.8	0				76	5.2218e-06
		9.525	2	4	2.8	0				76.2	5.3469e-06
		9.55	2	4	2.9	0				76.4	5.4535e-06
		9.575	2	4	2.9	0				76.6	5.5432e-06
		9.6	2	4	2.9	0				76.8	5.6175e-06
		9.625	2	4	2.9	0				77.0001	5.6784e-06
		9.65	2	4	2.9	0				77.2001	5.7275e-06
		9.675	2	4	2.9	0				77.4001	5.7666e-06
		9.7	2	4	2.9	0				77.6001	5.797e-06
		9.725	2	4	3	0				77.8001	5.8202e-06
		9.75	2	4	3	0				78.0001	5.8375e-06
		9.775	2	4	3.1	0				78.2001	5.8499e-06
		9.8	2	4	3.1	0				78.4001	5.8583e-06
		9.825	2	4	3.2	0				78.6001	5.8635e-06
		9.85	2	4	3.2	0				78.8001	5.8663e-06
		9.875	2	4	3.2	0				79.0001	5.8672e-06
		9.9	2	4	3.2	0				79.2001	5.8666e-06
		9.925	2	4	3.2	0				79.4001	5.865e-06
		9.95	2	4	3.2	0				79.6001	5.8627e-06
		9.975	2	4	3.2	0				79.8001	5.8599e-06
		10	2	4	3.2	0				80.0001	5.8569e-06
		10.025	2	4	3.2	0				80.2001	5.8537e-06
		10.05	2	4	3.3	0				80.4001	5.8506e-06
		10.075	2	4	3.3	0				80.6001	5.8476e-06
		10.1	2	4	3.3	0				80.8001	5.8448e-06
		10.125	2	4	3.3	0				81.0001	5.8421e-06
		10.15	2	4	3.3	0				81.2001	5.8397e-06
		10.175	2	4	3.3	0				81.4002	5.8375e-06
		10.2	2	4	3.3	0				81.6002	5.8349e-06
		10.225	2	4	3.3	0				81.8002	5.8317e-06
		10.25	2	4	3.3	0				82.0002	5.5089e-06
		10.275	2	4	3.3	0				82.2002	5.0087e-06
		10.3	2	4	3.3	0				82.4002	0
		10.325	2	4	3.2	0				82.6002	0
		10.35	2	4	3.2	0				82.8002	0
		10.375	2	4	3.2	0				83.0002	0
		10.4	2	4	3.2	0				83.2002	0
		10.425	2	4	3.2	0				83.4002	0
		10.45	2	4	3.2	0				83.6002	0
		10.475	2	4	3.2	0				83.8002	0
		10.5	2	4	3.2	0				84.0002	0
		10.525	2	4	3.2	0				84.2002	0
		10.55	2	4	3.3	0				84.4002	0
		10.575	2	4	3.3	0				84.6002	0
		10.6	2	4	3.3	0				84.8002	0
		10.625	2	4	3.3	0				85.0002	0
		10.65	2	4	3.3	0				85.2002	0
		10.675	1	5	3.4	0				85.4002	0
		10.7	1	5	3.5	0				85.6003	0
		10.725	2	5	3.5	0				85.8003	0
		10.75	2	5	3.6	0				86.0003	0
		10.775	2	5	3.5	0				86.2003	0
		10.8	2	5	3.5	0				86.4003	0
		10.825	2	5	3.5	0				86.6003	0
		10.85	2	5	3.6	0				86.8003	0
		10.875	2	5	3.7	0				87.0003	0
		10.9	2	5	3.8	0				87.2003	0
		10.925	2	5	3.8	0				87.4003	0
		10.95	2	5	3.8	0				87.6003	0
		10.975	2	5	3.8	0				87.8003	0
		11	2	5	3.8	0				88.0003	0
		11.025	2	5	3.9	0				88.2003	0
		11.05	2	5	3.9	0				88.4003	0
		11.075	2	5	3.9	0				88.6003	0
		11.1	2	5	3.9	0				88.8003	0
		11.125	2	5	3.9	0				89.0003	0
		11.15	2	5	3.9	0				89.2003	0
		11.175	2	5	3.9	0				89.4003	0
		11.2	2	5	3.9	0				89.6003	0
		11.225	2	5	3.9	0				89.8003	0
		11.25	2	5	4	0				90.0004	0
		11.275	2	5	4.1	0				90.2004	0
		11.3	2	5	4.1	0				90.4004	0
		11.325	2	5	4.1	0				90.6004	0
		11.35	2	5	4.1	0				90.8004	0
		11.375	2	5	4.1	0				91.0004	0
		11.4	2	5	4.1	0				91.2004	0
		11.425	2	5	4.1	0				91.4004	0
		11.45	2	5	4.1	0				91.6004	0
		11.475	2	5	4.1	0				91.8004	0
		11.5	2	5	4.1	0				92.0004	0
		11.525	2	5	4.2	0				92.2004	0
		11.55	2	5	4.2	0				92.4004	0
		11.575	2	5	4.3	0				92.6004	0
		11.6	2	5	4.3	0				92.8004	0
		11.625	2	5	4.3	0				93.0004	0
		11.65	2	5	4.3	0				93.2004	0
		11.675	2	5	4.3	0				93.4004	0
		11.7	2	5	4.4	0				93.6004	0
		11.725	2	5	4.4	0				93.8004	0
		11.75	2	5	4.4	0				94.0004	0
		11.775	2	5	4.4	0				94.2004	0
		11.8	2	5	4.4	0				94.4005	0
		11.825	2	5	4.4	0				94.6005	0
		11.85	2	5	4.4	0				94.8005	0
		11.875	2	5	4.4	0				95.0005	0
		11.9	2	5	4.4	0				95.2005	0
		11.925	2	5	4.4	0				95.4005	0
		11.95	2	5	4.5	0				95.6005	0
		11.975	2	5	4.5	0				95.8005	0
		12	2	5	4.5	0				96.0005	0
		12.025	2	5	4.5	0				96.2005	0
		12.05	3	5	4.6	0				96.4005	0
		12.075	3	5	4.6	0				96.6005	0
		12.1	3	5	4.6	0				96.8005	0
		12.125	3	5	4.6	0				97.0005	0
		12.15	3	5	4.6	0				97.2005	0
		12.175	3	5	4.6	0				97.4005	0
		12.2	3	5	4.7	0				97.6005	0
		12.225	3	5	4.7	0				97.8005	0
		12.25	3	5	4.7	0				98.0005	0
		12.275	3	5	4.7	0				98.2005	0
		12.3	3	5	4.7	0				98.4005	0
		12.325	3	5	4.7	0				98.6005	0
		12.35	3	5	4.7	0				98.8006	0
		12.375	3	5	4.7	0				99.0006	0
		12.4	3	5	4.7	0				99.2006	0
		12.425	3	5	4.7	0				99.4006	0
		12.45	3	5	4.7	0				99.6006	0
		12.475	3	5	4.7	0				99.8006	0
		12.5	3	5	4.7	0				100.001	0
		12.525	3	5	4.8	0				100.201	0
		12.55	3	5	4.8	0				100.401	0
		12.575	3	5	4.8	0				100.601	0
		12.6	3	5	4.9	0				100.801	0
		12.625	2	6	4.9	0				101.001	0
		12.65	3	6	4.9	0				101.201	0
		12.675	3	6	5	0				101.401	0
		12.7	3	6	5	0				101.601	0
		12.725	2	7	5	0				101.801	0
		12.75	2	7	5.2	0				102.001	0
		12.775	2	7	5.2	0				102.201	0
		12.8	2	7	5.3	0				102.401	0
		12.825	2	7	5.3	0				102.601	0
		12.85	2	7	5.3	0				102.801	0
		12.875	2	7	5.3	0				103.001	0
		12.9	2	7	5.4	0				103.201	0
		12.925	2	7	5.4	0				103.401	0
		12.95	2	7	5.4	0				103.601	0
		12.975	2	7	5.3	0				103.801	0
		13	2	7	5.3	0				104.001	0
		13.025	2	7	5.3	0				104.201	0
		13.05	2	7	5.3	0				104.401	0
		13.075	2	7	5.3	0				104.601	0
		13.1	2	7	5.3	0				104.801	0
		13.125	2	7	5.3	0				105.001	0
		13.15	2	7	5.3	0				105.201	0
		13.175	2	7	5.4	0				105.401	0
		13.2	2	7	5.4	0				105.601	0
		13.225	2	7	5.4	0				105.801	0
		13.25	2	7	5.4	0				106.001	0
		13.275	2	7	5.5	0				106.201	0
		13.3	2	7	5.5	0				106.401	0
		13.325	2	7	5.6	0				106.601	0
		13.35	2	7	5.6	0				106.801	0
		13.375	2	7	5.6	0				107.001	0
		13.4	2	7	5.6	0				107.201	0
		13.425	2	7	5.6	0				107.401	0
		13.45	2	7	5.6	0				107.601	0
		13.475	2	7	5.6	0				107.801	0
		13.5	2	7	5.8	0				108.001	0
		13.525	2	7	5.8	0				108.201	0
		13.55	2	7	5.8	0				108.401	0
		13.575	2	7	5.8	0				108.601	0
		13.6	2	7	5.8	0				108.801	0
		13.625	2	7	6	0				109.001	0
		13.65	2	7	6.2	0				109.201	0
		13.675	2	7	6.2	0				109.401	0
		13.7	2	7	6.2	0				109.601	0
		13.725	2	7	6.2	0				109.801	0
		13.75	2	7	6.2	0				110.001	0
		13.775	2	7	6.2	0				110.201	0
		13.8	2	7	6.2	0				110.401	0
		13.825	2	7	6.2	0				110.601	0
		13.85	2	7	6.2	0				110.801	0
		13.875	2	7	6.2	0				111.001	0
		13.9	1	8	6.1	0				111.201	0
		13.925	1	8	6.2	0				111.401	0
		13.95	1	8	6.5	0				111.601	0
		13.975	1	8	6.5	0				111.801	0
		14	1	8	6.5	0				112.001	0
		14.025	1	8	6.5	0				112.201	0
		14.05	1	8	6.5	0				112.401	0
		14.075	1	8	6.5	0				112.601	0
		14.1	1	8	6.6	0				112.801	0
		14.125	1	8	6.6	0				113.001	0
		14.15	1	8	6.6	0				113.201	0
		14.175	1	8	6.6	0				113.401	0
		14.2	1	8	6.6	0				113.601	0
		14.225	1	8	6.6	0				113.801	0
		14.25	1	8	6.7	0				114.001	0
		14.275	1	8	6.9	0				114.201	0
		14.3	1	8	6.9	0				114.401	0
		14.325	1	8	6.9	0				114.601	0
		14.35	1	8	6.9	0				114.801	0
		14.375	1	8	7.1	0				115.001	0
		14.4	1	8	7.1	0				115.201	0
		14.425	1	8	7.3	0				115.401	0
		14.45	1	8	7.4	0				115.601	0
		14.475	1	8	7.4	0				115.801	0
		14.5	1	8	7.4	0				116.001	0
		14.525	1	8	7.4	0				116.201	0
		14.55	1	8	7.4	0				116.401	0
		14.575	1	8	7.6	0				116.601	0
		14.6	1	8	7.6	0				116.801	0
		14.625	1	8	7.8	0				117.001	0
		14.65	1	8	7.8	0				117.201	0
		14.675	1	8	7.8	0				117.401	0
		14.7	1	8	7.9	0				117.601	0
		14.725	1	8	7.9	0				117.801	0
		14.75	1	8	8	0				118.001	0
		14.775	1	8	8.1	0				118.201	0
		14.8	1	8	8.1	0				118.401	0
		14.825	1	8	8.1	0				118.601	0
		14.85	1	8	8.1	0				118.801	0
		14.875	1	8	8.1	0				119.001	0
		14.9	1	8	8.2	0				119.201	0
		14.925	1	8	8.2	0				119.401	0
		14.95	1	8	8.3	0				119.601	0
		14.975	1	8	8.3	0				119.801	0
		15	1	8	8.3	0				120.001	0
		15.025	1	8	8.4	0				120.201	0
		15.05	1	8	8.4	0				120.401	0
		15.075	1	8	8.4	0				120.601	0
		15.1	1	8	8.4	0				120.801	0
		15.125	1	8	8.4	0				121.001	0
		15.15	1	8	8.4	0				121.201	0
		15.175	1	8	8.5	0				121.401	0
		15.2	1	8	8.6	0				121.601	0
		15.225	1	8	8.6	0				121.801	0
		15.25	1	8	8.6	0				122.001	0
		15.275	1	8	8.6	0				122.201	0
		15.3	1	8	8.6	0				122.401	0
		15.325	1	8	8.6	0				122.601	0
		15.35	1	8	8.6	0				122.801	0
		15.375	1	8	8.7	0				123.001	0
		15.4	1	8	8.8	0				123.201	0
		15.425	1	8	8.8	0				123.401	0
		15.45	1	8	8.8	0				123.601	0
		15.475	1	8	8.8	0				123.801	0
		15.5	1	8	8.8	0				124.001	0
		15.525	1	8	8.7	0				124.201	0
		15.55	1	8	8.7	0				124.401	0
		15.575	1	8	8.7	0				124.601	0
		15.6	1	8	8.7	0				124.801	0
		15.625	1	8	8.8	0				125.001	0
		15.65	1	8	8.9	0				125.201	0
		15.675	1	8	8.9	0				125.401	0
		15.7	1	8	8.9	0				125.601	0
		15.725	1	8	9	0				125.801	0
		15.75	1	8	9	0				126.001	0
		15.775	1	8	9	0				126.201	0
		15.8	1	8	9.1	0				126.401	0
		15.825	1	8	9.2	0				126.601	0
		15.85	1	8	9.2	0				126.801	0
		15.875	1	8	9.3	0				127.001	0
		15.9	1	8	9.4	0				127.201	0
		15.925	1	8	9.4	0				127.401	0
		15.95	1	8	9.4	0				127.601	0
		15.975	1	8	9.4	0				127.801	0
		16	1	8	9.4	0				128.001	0
		16.025	1	8	9.5	0.0263				128.201	0
		16.05	1	8	9.5	0.0517				128.401	0
		16.075	1	8	9.6	0.0764				128.601	0
		16.1	1	8	9.6	0.1002				128.801	0
		16.125	1	8	9.7	0.1234				129.001	0
		16.15	1	8	9.7	0.1458				129.201	0
		16.175	1	8	9.6	0.1675				129.401	0
		16.2	1	8	9.6	0.1886				129.601	0
		16.225	1	8	9.6	0.209				129.801	0
		16.25	1	8	9.7	0.2287				130.001	0
		16.275	1	8	9.8	0.2479				130.201	0
		16.3	1	8	9.7	0.2664				130.401	0
		16.325	1	8	9.8	0.2844				130.601	0
		16.35	1	8	9.8	0.3018				130.801	0
		16.375	1	8	9.8	0.3187				131.001	0
		16.4	1	8	9.8	0.335				131.201	0
		16.425	1	8	9.9	0.3508				131.401	0
		16.45	1	8	9.9	0.3662				131.601	0
		16.475	1	8	9.9	0.3811				131.801	0
		16.5	1	8	9.9	0.3955				132.001	0
		16.525	1	8	9.9	0.4094				132.201	0
		16.55	1	8	9.9	0.4229				132.401	0
		16.575	1	8	9.9	0.436				132.601	0
		16.6	1	8	10	0.4487				132.801	0
		16.625	1	8	10.2	0.461				133.001	0
		16.65	1	8	10.2	0.473				133.201	0
		16.675	1	8	10.2	0.5107				133.401	0
		16.7	1	8	10.2	0.5473				133.601	0
		16.725	1	8	10.3	0.5827				133.801	0
		16.75	1	8	10.4	0.617				134.001	0
		16.775	1	8	10.4	0.6502				134.201	0
		16.8	1	8	10.4	0.6824				134.401	0
		16.825	1	8	10.4	0.7136				134.601	0
		16.85	1	8	10.4	0.7438				134.801	0
		16.875	1	8	10.4	0.773				135.001	0
		16.9	1	8	10.4	0.8014				135.201	0
		16.925	1	8	10.4	0.8027				135.401	0
		16.95	1	8	10.4	0.804				135.601	0
		16.975	1	8	10.4	0.8053				135.801	0
		17	1	8	10.4	0.8065				136.001	0
		17.025	1	8	10.4	0.8077				136.201	0
		17.05	1	8	10.4	0.8088				136.401	0
		17.075	1	8	10.4	0.8099				136.601	0
		17.1	1	8	10.4	0.811				136.801	0
		17.125	1	8	10.4	0.8121				137.001	0
		17.15	1	8	10.4	0.8131				137.201	0
		17.175	1	8	10.4	0.8141				137.401	0
		17.2	1	8	10.4	0.815				137.601	0
		17.225	1	8	10.4	0.8159				137.801	0
		17.25	1	8	10.4	0.8168				138.001	0
		17.275	1	8	10.4	0.8177				138.202	0
		17.3	1	8	10.5	0.8186				138.401	0
		17.325	1	8	10.5	0.8194				138.601	0
		17.35	1	8	10.6	0.8202				138.802	0
		17.375	1	8	10.6	0.8471				139.001	0
		17.4	1	8	10.5	0.8732				139.202	0
		17.425	1	8	10.5	0.8984				139.401	0
		17.45	1	8	10.7	0.9229				139.601	0
		17.475	1	8	10.7	0.9205				139.802	0
		17.5	1	8	10.7	0.9181				140.001	0
		17.525	1	8	10.7	0.9159				140.202	0
		17.55	1	8	10.7	0.9398				140.401	0
		17.575	1	8	10.7	0.963				140.601	0
		17.6	1	8	10.7	0.9854				140.802	0
		17.625	1	8	10.6	1.0333				141.001	0
		17.65	1	8	10.6	1.0797				141.202	0
		17.675	1	6	10.6	1.1246				141.401	0
		17.7	1	6	10.8	1.168				141.601	0
		17.725	1	6	10.8	1.2623				141.802	0
		17.75	1	6	10.8	1.3797				142.001	0
		17.775	1	6	10.8	1.4933				142.202	0
		17.8	1	6	10.8	1.6033				142.402	0
		17.825	1	6	10.8	1.7097				142.602	0
		17.85	1	6	10.8	1.8127				142.802	0
		17.875	1	6	10.8	1.9124				143.002	0
		17.9	1	6	10.8	2.0088				143.202	0
		17.925	1	6	10.8	2.1021				143.402	0
		17.95	1	6	10.8	2.1925				143.602	0
		17.975	1	6	10.8	2.2799				143.802	0
		18	1	6	10.9	2.3645				144.002	0
		18.025	1	6	10.8	2.4463				144.202	0
		18.05	1	6	10.8	2.5256				144.402	0
		18.075	1	6	10.8	2.5765				144.602	0
		18.1	1	6	10.8	2.5999				144.802	0
		18.125	1	6	10.9	2.6227				145.002	0
		18.15	1	6	10.8	2.6447				145.202	0
		18.175	1	6	10.7	2.666				145.402	0
		18.2	1	6	10.7	2.6867				145.602	0
		18.225	1	6	10.9	2.7067				145.802	0
		18.25	1	6	10.9	2.7261				146.002	0
		18.275	1	6	10.9	2.7449				146.202	0
		18.3	1	6	10.9	2.7632				146.402	0
		18.325	1	6	10.9	2.7809				146.602	0
		18.35	1	6	10.9	2.798				146.802	0
		18.375	1	6	10.9	2.8146				147.002	0
		18.4	1	6	10.9	2.8307				147.202	0
		18.425	1	6	11	2.8463				147.402	0
		18.45	1	6	11	2.8615				147.602	0
		18.475	1	6	11	2.8761				147.802	0
		18.5	1	6	11	2.9161				148.002	0
		18.525	1	6	11	2.9549				148.202	0
		18.55	1	6	11	2.9925				148.402	0
		18.575	1	6	11	3.0288				148.602	0
		18.6	1	6	11	3.0898				148.802	0
		18.625	1	6	11	3.1489				149.002	0
		18.65	1	6	11.1	3.206				149.202	0
		18.675	1	6	11.1	3.2614				149.402	0
		18.7	1	6	11.1	3.3149				149.602	0
		18.725	1	6	11.1	3.3668				149.802	0
		18.75	1	6	11.1	3.417				150.002	0
		18.775	1	6	11.1	3.4656				150.202	0
		18.8	1	6	11.1	3.5126				150.402	0
		18.825	1	6	11	3.5838				150.602	0
		18.85	1	6	11	3.6528				150.802	0
		18.875	1	6	11.1	3.7195				151.002	0
		18.9	1	6	11.1	3.7841				151.202	0
		18.925	1	6	11.1	3.8466				151.402	0
		18.95	1	6	11.1	3.9328				151.602	0
		18.975	1	6	11.1	4.0162				151.802	0
		19	1	6	11.1	4.0968				152.002	0
		19.025	1	6	11.1	4.1237				152.202	0
		19.05	1	6	11.1	4.1241				152.402	0
		19.075	1	6	11.1	4.15				152.602	0
		19.1	1	6	11.1	4.1751				152.802	0
		19.125	1	6	11	4.1995				153.002	0
		19.15	1	6	11	4.2487				153.202	0
		19.175	1	6	11	4.3219				153.402	0
		19.2	0	7	11	4.3929				153.602	0
		19.225	0	7	11	4.4615				153.802	0
		19.25	0	7	11	4.528				154.002	0
		19.275	0	7	11	4.5667				154.202	0
		19.3	0	7	11	4.6042				154.402	0
		19.325	0	7	10.9	4.6404				154.602	0
		19.35	0	7	11	4.6756				154.802	0
		19.375	0	7	11	4.7351				155.002	0
		19.4	0	7	11	4.7927				155.202	0
		19.425	0	7	11	4.8485				155.402	0
		19.45	0	7	11	4.8515				155.602	0
		19.475	0	7	11	4.8289				155.802	0
		19.5	0	7	11	4.807				156.002	0
		19.525	0	7	11	4.7859				156.202	0
		19.55	0	7	11	4.7654				156.402	0
		19.575	0	7	11.1	4.7967				156.602	0
		19.6	0	7	11.1	4.8526				156.802	0
		19.625	0	7	11.1	4.9067				157.002	0
		19.65	0	7	11.1	4.9847				157.202	0
		19.675	0	7	11.1	5.0601				157.402	0
		19.7	0	7	11.1	5.0821				157.602	0
		19.725	0	7	11.1	5.1033				157.802	0
		19.75	0	7	11.1	5.1493				158.002	0
		19.775	0	7	11.2	5.1939				158.202	0
		19.8	0	7	11.1	5.2625				158.402	0
		19.825	0	7	11.2	5.3289				158.602	0
		19.85	0	7	11.2	5.3931				158.802	0
		19.875	0	7	11.2	5.4807				159.002	0
		19.9	0	7	11.2	5.5655				159.202	0
		19.925	0	7	11.2	5.6728				159.402	0
		19.95	0	7	11.2	5.7767				159.602	0
		19.975	0	7	11.2	5.9025				159.802	0
		20	0	7	11.2	6.1002				160.002	0
		20.025	0	7	11.2	6.2914				160.202	0
		20.05	0	7	11.2	6.4508				160.402	0
		20.075	0	7	11.2	6.6046				160.602	0
		20.1	0	7	11.2	6.7785				160.802	0
		20.125	0	7	11.2	6.9716				161.002	0
		20.15	0	7	11.2	7.1583				161.202	0
		20.175	0	7	11.2	7.3385				161.402	0
		20.2	0	7	11.2	7.5125				161.602	0
		20.225	0	7	11.2	7.6806				161.802	0
		20.25	0	7	11.2	7.843				162.002	0
		20.275	0	7	11.2	7.9999				162.202	0
		20.3	0	7	11.1	8.1514				162.402	0
		20.325	0	7	11.1	8.273				162.602	0
		20.35	0	7	11.1	8.3903				162.802	0
		20.375	0	7	11.1	8.5287				163.002	0
		20.4	0	7	11.1	8.6376				163.202	0
		20.425	0	7	11.1	8.7429				163.402	0
		20.45	0	7	11.1	8.8695				163.602	0
		20.475	0	7	11.1	8.992				163.802	0
		20.5	0	7	11.1	9.1351				164.002	0
		20.525	0	7	11.1	9.2736				164.202	0
		20.55	0	7	11.1	9.3827				164.402	0
		20.575	0	7	11.1	9.488				164.602	0
		20.6	0	7	11.1	9.6146				164.802	0
		20.625	0	7	11.1	9.7371				165.002	0
		20.65	0	7	11.2	9.8555				165.202	0
		20.675	0	7	11.2	9.9699				165.402	0
		20.7	0	7	11.3	10.0805				165.602	0
		20.725	0	7	11.3	10.1875				165.802	0
		20.75	0	7	11.3	10.2909				166.002	0
		20.775	0	7	11.3	10.3909				166.202	0
		20.8	0	7	11.3	10.4876				166.402	0
		20.825	0	7	11.3	10.6057				166.602	0
		20.85	0	7	11.3	10.7199				166.802	0
		20.875	0	7	11.3	10.8058				167.002	0
		20.9	0	7	11.3	10.9133				167.202	0
		20.925	0	7	11.3	11.0174				167.402	0
		20.95	0	7	11.2	11.0934				167.602	0
		20.975	0	7	11.2	11.1424				167.802	0
		21	0	7	11.3	11.1898				168.002	0
		21.025	0	7	11.2	11.3092				168.202	0
		21.05	0	7	11.2	11.4494				168.402	0
		21.075	0	7	11.3	11.5849				168.602	0
		21.1	0	7	11.4	11.7158				168.802	0
		21.125	0	7	11.4	11.8423				169.002	0
		21.15	0	7	11.4	11.9644				169.202	0
		21.175	0	7	11.4	12.1068				169.402	0
		21.2	0	7	11.4	12.2201				169.602	0
		21.225	0	7	11.4	12.2806				169.802	0
		21.25	0	7	11.2	12.3147				170.002	0
		21.275	0	7	11.2	12.3477				170.202	0
		21.3	0	7	11.2	12.3554				170.402	0
		21.325	0	7	11.2	12.3386				170.602	0
		21.35	0	7	11.2	12.3224				170.802	0
		21.375	0	7	11.2	12.3069				171.002	0
		21.4	0	7	11.2	12.2921				171.202	0
		21.425	0	7	11.2	12.278				171.402	0
		21.45	0	7	11.2	12.24				171.602	0
		21.475	0	7	11.2	12.2034				171.802	0
		21.5	0	7	11.2	12.1926				172.002	0
		21.525	0	7	11.2	12.2069				172.202	0
		21.55	0	7	11.2	12.1963				172.402	0
		21.575	0	7	11.2	12.1862				172.602	0
		21.6	0	7	11.1	12.2009				172.802	0
		21.625	0	7	11.2	12.2153				173.002	0
		21.65	0	7	11.2	12.2294				173.202	0
		21.675	0	7	11.2	12.243				173.402	0
		21.7	0	7	11.2	12.2317				173.602	0
		21.725	0	7	11.2	12.2208				173.802	0
		21.75	0	7	11.2	12.2348				174.002	0
		21.775	0	7	11.2	12.2485				174.202	0
		21.8	0	7	11.2	12.2373				174.402	0
		21.825	0	7	11.1	12.251				174.602	0
		21.85	0	7	11.1	12.2643				174.802	0
		21.875	0	7	11.1	12.3018				175.002	0
		21.9	0	7	11.1	12.3381				175.202	0
		21.925	0	7	11.1	12.3732				175.402	0
		21.95	0	7	11.1	12.4071				175.602	0
		21.975	0	7	11.1	12.4643				175.802	0
		22	0	7	11.1	12.5197				176.002	0
		22.025	0	7	11.1	12.5732				176.202	0
		22.05	0	7	11.1	12.6494				176.402	0
		22.075	0	7	11.2	12.723				176.602	0
		22.1	0	7	11.2	12.794				176.802	0
		22.125	0	7	11.2	12.8626				177.002	0
		22.15	0	7	11.3	12.88				177.202	0
		22.175	0	7	11.3	12.8966				177.402	0
		22.2	0	7	11.3	12.9127				177.602	0
		22.225	0	7	11.1	12.9039				177.802	0
		22.25	0	7	11.1	12.9198				178.002	0
		22.275	0	7	11.1	12.9353				178.202	0
		22.3	0	7	11.1	12.9991				178.402	0
		22.325	0	7	11.2	13.0365				178.602	0
		22.35	0	7	11.2	13.0726				178.802	0
		22.375	0	7	11.3	13.1319				179.002	0
		22.4	0	7	11.3	13.1648				179.202	0
		22.425	0	6	11.3	13.1721				179.402	0
		22.45	0	6	11.3	13.1792				179.602	0
		22.475	0	6	11.3	13.1617				179.802	0
		22.5	0	6	11.3	13.1691				180.002	0
		22.525	0	6	11.3	13.152				180.202	0
		22.55	0	6	11.3	13.1599				180.402	0
		22.575	0	6	11.4	13.1677				180.602	0
		22.6	0	6	11.5	13.1508				180.802	0
		22.625	0	6	11.5	13.1345				181.002	0
		22.65	0	6	11.5	13.0944				181.202	0
		22.675	0	6	11.5	13.0311				181.402	0
		22.7	0	6	11.6	12.9945				181.602	0
		22.725	0	6	11.6	12.9592				181.803	0
		22.75	0	6	11.6	12.9252				182.002	0
		22.775	0	6	11.6	12.8923				182.202	0
		22.8	0	6	11.7	12.8607				182.403	0
		22.825	0	6	11.7	12.8301				182.602	0
		22.85	0	6	11.7	12.7761				182.803	0
		22.875	0	6	11.7	12.7239				183.002	0
		22.9	0	6	11.7	12.7225				183.202	0
		22.925	0	6	11.7	12.7704				183.403	0
		22.95	0	6	11.7	12.8168				183.602	0
		22.975	0	6	11.7	12.837				183.803	0
		23	0	6	11.7	12.8565				184.002	0
		23.025	0	6	11.6	12.8752					0
		23.05	0	6	11.6	12.8934					0
		23.075	0	6	11.6	12.9353					0
		23.1	0	6	11.7	12.9759					0
		23.125	0	5	11.7	13.0151					0
		23.15	0	5	11.7	13.0528					0
		23.175	0	5	11.7	13.0893					0
		23.2	0	5	11.7	13.1734					0
		23.225	0	5	11.7	13.2058					0
		23.25	0	5	11.6	13.2125					0
		23.275	0	5	11.7	13.2433					0
		23.3	0	4	11.7	13.2487					0
		23.325	0	4	11.7	13.2538					0
		23.35	0	4	11.7	13.2344					0
		23.375	0	4	11.7	13.2156					0
		23.4	0	4	11.7	13.1975					0
		23.425	0	4	11.7	13.18					0
		23.45	0	4	11.7	13.1387					0
		23.475	0	4	11.7	13.1232					0
		23.5	0	4	11.7	13.1084					0
		23.525	0	4	11.7	13.0941					0
		23.55	0	4	11.7	13.0803					0
		23.575	0	4	11.7	13.0669					0
		23.6	0	4	11.7	13.0296					0
		23.625	0	4	11.8	12.9936					0
		23.65	0	4	11.8	12.9587					0
		23.675	0	4	11.7	12.9006					0
		23.7	0	4	11.7	12.8444					0
		23.725	0	4	11.7	12.7656					0
		23.75	0	4	11.7	12.6895					0
		23.775	0	4	11.7	12.6159					0
		23.8	0	4	11.7	12.5448					0
		23.825	0	4	11.6	12.4516					0
		23.85	0	4	11.5	12.3614					0
		23.875	0	4	11.5	12.2005					0
		23.9	0	4	11.5	12.0201					0
		23.925	0	4	11.5	11.8949					0
		23.95	0	4	11.4	11.7493					0
		23.975	0	4	11.3	11.6332					0
		24	0	4	11.3	11.521					0
		24.025	0	4	11.3	11.4125					0
		24.05	0	4	11.3	11.3076					0
		24.075	0	4	11.3	11.1813					0
		24.1	0	4	11.3	11.0343					0
		24.125	0	4	11.2	10.892					0
		24.15	0	4	11.2	10.7793					0
		24.175	0	4	11.2	10.6703					0
		24.2	0	4	11.2	10.5648					0
		24.225	0	4	11.2	10.5627					0
		24.25	0	4	11.2	10.5609					0
		24.275	0	4	11.3	10.559					0
		24.3	0	4	11.3	10.5571					0
		24.325	0	4	11.3	10.5552					0
		24.35	0	4	11.4	10.5532					0
		24.375	0	4	11.4	10.5012					0
		24.4	0	4	11.4	10.4508					0
		24.425	0	4	11.4	10.402					0
		24.45	0	4	11.4	10.3547					0
		24.475	0	4	11.4	10.309					0
		24.5	0	4	11.4	10.2647					0
		24.525	0	4	11.4	10.2468					0
		24.55	0	4	11.3	10.2544					0
		24.575	0	4	11.4	10.2369					0
		24.6	0	4	11.4	10.2198					0
		24.625	0	4	11.4	10.2032					0
		24.65	0	4	11.3	10.1871					0
		24.675	0	4	11.3	10.1465					0
		24.7	0	4	11.3	10.0822					0
		24.725	0	4	11.1	10.02					0
		24.75	0	4	11.1	9.9348					0
		24.775	0	4	11.1	9.8523					0
		24.8	0	4	11.1	9.7975					0
		24.825	0	4	11.1	9.7946					0
		24.85	0	4	11.1	9.7918					0
		24.875	0	4	11.1	9.7892					0
		24.9	0	4	11.1	9.7365					0
		24.925	0	4	11.1	9.6855					0
		24.95	0	4	11.1	9.6611					0
		24.975	0	4	11	9.6625					0
		25	0	4	11	9.6639					0
		25.025	0	4	11	9.6652					0
		25.05	0	4	11	9.6664					0
		25.075	0	4	11	9.6425					0
		25.1	0	4	11	9.6443					0
		25.125	0	4	11	9.6461					0
		25.15	0	4	11	9.6477					0
		25.175	0	4	10.9	9.6493					0
		25.2	0	4	10.8	9.6258					0
		25.225	0	4	10.7	9.6029					0
		25.25	0	4	10.7	9.5808					0
		25.275	0	4	10.7	9.5594					0
		25.3	0	4	10.5	9.5137					0
		25.325	0	4	10.4	9.4694					0
		25.35	0	4	10.4	9.4516					0
		25.375	0	4	10.4	9.4594					0
		25.4	0	4	10.3	9.467					0
		25.425	0	4	10.3	9.4743					0
		25.45	0	4	10.3	9.4814					0
		25.475	0	4	10.3	9.4882					0
		25.5	0	4	10.3	9.4697					0
		25.525	0	4	10.3	9.4517					0
		25.55	0	4	10.3	9.4344					0
		25.575	0	4	10.3	9.4175					0
		25.6	0	4	10.3	9.4013					0
		25.625	0	4	10.3	9.3855					0
		25.65	0	4	10.2	9.3703					0
		25.675	0	4	10.3	9.3305					0
		25.7	0	4	10.3	9.267					0
		25.725	0	4	10.3	9.2305					0
		25.75	0	4	10.3	9.1953					0
		25.775	0	4	10.2	9.1362					0
		25.8	0	4	10.2	9.054					0
		25.825	0	4	10.2	8.9494					0
		25.85	0	4	10.2	8.8481					0
		25.875	0	4	10.2	8.7501					0
		25.9	0	4	10.2	8.6553					0
		25.925	0	4	10.2	8.5385					0
		25.95	0	4	10.3	8.4254					0
		25.975	0	4	10.2	8.3159					0
		26	0	4	10.1	8.21					0
		26.025	0	4	10.1	8.1074					0
		26.05	0	4	10.1	7.983					0
		26.075	0	4	10.1	7.8877					0
		26.1	0	4	10.2	7.8209					0
		26.125	0	4	10.2	7.7309					0
		26.15	0	4	10.2	7.6185					0
		26.175	0	4	10.2	7.5096					0
		26.2	0	4	10.2	7.4041					0
		26.225	0	4	10.2	7.3021					0
		26.25	0	3	10.2	7.2032					0
		26.275	0	3	10.2	7.1076					0
		26.3	0	3	10.2	7.0149					0
		26.325	0	3	10.2	6.9252					0
		26.35	0	3	10.2	6.8384					0
		26.375	0	3	10.2	6.7543					0
		26.4	0	3	10.2	6.6729					0
		26.425	0	3	10.1	6.594					0
		26.45	0	3	10.1	6.5177					0
		26.475	0	3	10.1	6.4438					0
		26.5	0	3	10.1	6.4232					0
		26.525	0	3	10.1	6.4034					0
		26.55	0	3	10	6.3842					0
		26.575	0	3	9.9	6.3911					0
		26.6	0	3	9.9	6.3977					0
		26.625	0	3	9.9	6.4041					0
		26.65	0	3	9.9	6.4102					0
		26.675	0	3	9.9	6.416					0
		26.7	0	3	9.9	6.396					0
		26.725	0	3	9.9	6.4021					0
		26.75	0	3	9.9	6.408					0
		26.775	0	3	9.9	6.3882					0
		26.8	0	3	9.9	6.3689					0
		26.825	0	3	9.9	6.3502					0
		26.85	0	3	9.9	6.3321					0
		26.875	0	3	9.8	6.3145					0
		26.9	0	3	9.8	6.2721					0
		26.925	0	3	9.8	6.2054					0
		26.95	0	3	9.8	6.1409					0
		26.975	0	3	9.8	6.0784					0
		27	0	3	9.8	6.0179					0
		27.025	0	2	9.8	5.9593					0
		27.05	0	2	9.7	5.8771					0
		27.075	0	2	9.7	5.823					0
		27.1	0	2	9.7	5.7706					0
		27.125	0	2	9.7	5.6944					0
		27.15	0	2	9.6	5.6205					0
		27.175	0	2	9.6	5.549					0
		27.2	0	2	9.6	5.4798					0
		27.225	0	2	9.5	5.4127					0
		27.25	0	2	9.5	5.3478					0
		27.275	0	2	9.5	5.2849					0
		27.3	0	2	9.5	5.1984					0
		27.325	0	2	9.5	5.1402					0
		27.35	0	2	9.5	5.0839					0
		27.375	0	2	9.5	5.0807					0
		27.4	0	2	9.5	5.0776					0
		27.425	0	2	9.5	5.0746					0
		27.45	0	2	9.5	5.0717					0
		27.475	0	2	9.4	5.0689					0
		27.5	0	2	9.3	5.0661					0
		27.525	0	2	9.3	5.0377					0
		27.55	0	2	9.4	5.0102					0
		27.575	0	2	9.3	4.9835					0
		27.6	0	2	9.3	4.9576					0
		27.625	0	2	9.2	4.9069					0
		27.65	0	2	9.2	4.8578					0
		27.675	0	2	9.2	4.8102					0
		27.7	0	2	9.2	4.7641					0
		27.725	0	2	9.2	4.7195					0
		27.75	0	2	9.1	4.6763					0
		27.775	0	2	9.1	4.6345					0
		27.8	0	2	9	4.5682					0
		27.825	0	2	9	4.5041					0
		27.85	0	2	9	4.4162					0
		27.875	0	2	9	4.3311					0
		27.9	0	2	9	4.2487					0
		27.925	0	2	9	4.1688					0
		27.95	0	2	9	4.0914					0
		27.975	0	2	9	4.0165					0
		28	0	2	8.9	3.9439					0
		28.025	0	2	8.9	3.8735					0
		28.05	0	2	8.9	3.7796					0
		28.075	0	2	8.9	3.6885					0
		28.1	0	2	8.9	3.6003					0
		28.125	0	2	8.9	3.5148					0
		28.15	0	2	8.9	3.432					0
		28.175	0	2	8.9	3.3518					0
		28.2	0	2	8.9	3.274					0
		28.225	0	1	8.9	3.2247					0
		28.25	0	1	8.8	3.1768					0
		28.275	0	1	8.8	3.1564					0
		28.3	0	1	8.8	3.1367					0
		28.325	0	1	8.8	3.1175					0
		28.35	0	1	8.8	3.099					0
		28.375	0	1	8.8	3.081					0
		28.4	0	1	8.8	3.0636					0
		28.425	0	1	8.6	3.0467					0
		28.45	0	1	8.6	3.0303					0
		28.475	0	1	8.6	3.0144					0
		28.5	0	1	8.6	2.999					0
		28.525	0	1	8.6	3.0101					0
		28.55	0	1	8.6	3.0207					0
		28.575	0	1	8.6	3.0311					0
		28.6	0	1	8.6	3.067					0
		28.625	0	1	8.6	3.0758					0
		28.65	0	1	8.6	3.0843					0
		28.675	0	1	8.6	3.0925					0
		28.7	0	1	8.6	3.1005					0
		28.725	0	1	8.6	3.1081					0
		28.75	0	1	8.6	3.1155					0
		28.775	0	1	8.6	3.1227					0
		28.8	0	1	8.6	3.1296					0
		28.825	0	1	8.6	3.1363					0
		28.85	0	1	8.6	3.1428					0
		28.875	0	1	8.6	3.149					0
		28.9	0	1	8.7	3.1551					0
		28.925	0	1	8.7	3.1609					0
		28.95	0	1	8.7	3.1665					0
		28.975	0	1	8.7	3.172					0
		29	0	1	8.7	3.1773					0
		29.025	0	1	8.7	3.1824					0
		29.05	0	1	8.7	3.1873					0
		29.075	0	1	8.7	3.1662					0
		29.1	0	1	8.6	3.1458					0
		29.125	0	1	8.6	3.126					0
		29.15	0	1	8.6	3.1069					0
		29.175	0	1	8.6	3.0883					0
		29.2	0	1	8.4	3.0704					0
		29.225	0	1	8.4	3.053					0
		29.25	0	1	8.4	3.0361					0
		29.275	0	1	8.4	3.0198					0
		29.3	0	1	8.4	3.0299					0
		29.325	0	1	8.3	3.0396					0
		29.35	0	1	8.3	3.0491					0
		29.375	0	1	8.3	3.0582					0
		29.4	0	1	8.2	3.0671					0
		29.425	0	1	8.2	3.0756					0
		29.45	0	1	8.1	3.0839					0
		29.475	0	1	8.1	3.0919					0
		29.5	0	1	8.1	3.0997					0
		29.525	0	1	8.1	3.0814					0
		29.55	0	1	8.1	3.0636					0
		29.575	0	1	8.1	3.0464					0
		29.6	0	1	8.1	3.0555					0
		29.625	0	1	8.1	3.0644					0
		29.65	0	1	8.1	3.0731					0
		29.675	0	1	8.1	3.1072					0
		29.7	0	1	8	3.1404					0
		29.725	0	1	8	3.1724					0
		29.75	0	1	8	3.1776					0
		29.775	0	1	8	3.1826					0
		29.8	0	1	8	3.1875					0
		29.825	0	1	7.9	3.1921					0
		29.85	0	1	7.9	3.1967					0
		29.875	0	1	7.9	3.2011					0
		29.9	0	1	7.9	3.2053
		29.925	0	1	7.9	3.2094
		29.95	0	1	7.9	3.2134
		29.975	0	1	7.9	3.2173
		30	0	1	7.8	3.221
		30.025	0	1	7.7	3.2246
		30.05	0	1	7.7	3.2539
		30.075	0	1	7.6	3.2823
		30.1	0	1	7.6	3.3098
		30.125	0	1	7.6	3.3364
		30.15	0	1	7.6	3.3622
		30.175	0	1	7.6	3.3871
		30.2	0	1	7.6	3.3855
		30.225	0	1	7.6	3.3839
		30.25	0	1	7.5	3.3823
		30.275	0	1	7.5	3.355
		30.3	0	1	7.5	3.3286
		30.325	0	1	7.6	3.303
		30.35	0	1	7.5	3.2782
		30.375	0	1	7.5	3.2542
		30.4	0	1	7.5	3.231
		30.425	0	1	7.5	3.2085
		30.45	0	1	7.5	3.1609
		30.475	0	1	7.4	3.1148
		30.5	0	1	7.4	3.0701
		30.525	0	1	7.4	3.0268
		30.55	0	1	7.4	2.9849
		30.575	0	1	7.4	2.9444
		30.6	0	1	7.4	2.9309
		30.625	0	1	7.4	2.9438
		30.65	0	1	7.4	2.9563
		30.675	0	1	7.4	2.9684
		30.7	0	1	7.3	2.9801
		30.725	0	1	7.3	2.9915
		30.75	0	1	7.3	3.0024
		30.775	0	1	7.2	2.9872
		30.8	0	1	7.2	2.9724
		30.825	0	1	7.2	2.9581
		30.85	0	1	7.1	2.9442
		30.875	0	1	7.1	2.9049
		30.9	0	1	7.1	2.8668
		30.925	0	1	7	2.8299
		30.95	0	1	6.9	2.7941
		30.975	0	1	6.9	2.7595
		31	0	1	6.9	2.726
		31.025	0	1	6.9	2.6935
		31.05	0	1	6.9	2.662
		31.075	0	1	6.9	2.6056
		31.1	0	1	6.8	2.551
		31.125	0	1	6.9	2.498
		31.15	0	1	6.9	2.4467
		31.175	0	1	6.8	2.397
		31.2	0	1	6.8	2.3489
		31.225	0	1	6.8	2.3282
		31.25	0	1	6.8	2.3082
		31.275	0	1	6.8	2.2888
		31.3	0	1	6.8	2.27
		31.325	0	1	6.7	2.2518
		31.35	0	1	6.7	2.2341
		31.375	0	1	6.7	2.2171
		31.4	0	1	6.7	2.2005
		31.425	0	1	6.7	2.1845
		31.45	0	1	6.7	2.1689
		31.475	0	1	6.7	2.1539
		31.5	0	1	6.7	2.1393
		31.525	0	1	6.7	2.1251
		31.55	0	1	6.6	2.1114
		31.575	0	1	6.6	2.0982
		31.6	0	1	6.6	2.0853
		31.625	0	1	6.6	2.0729
		31.65	0	1	6.6	2.0608
		31.675	0	1	6.6	2.0491
		31.7	0	1	6.6	2.0378
		31.725	0	1	6.7	2.0268
		31.75	0	1	6.7	2.0161
		31.775	0	1	6.7	2.0058
		31.8	0	1	6.7	1.9958
		31.825	0	1	6.6	1.9861
		31.85	0	1	6.6	1.9768
		31.875	0	1	6.6	1.9677
		31.9	0	1	6.6	1.9589
		31.925	0	1	6.6	1.9503
		31.95	0	1	6.6	1.9421
		31.975	0	1	6.6	1.934
		32	0	1	6.6	1.9263
		32.025	0	1	6.6	1.9188
		32.05	0	1	6.6	1.9115
		32.075	0	1	6.6	1.9044
		32.1	0	1	6.6	1.8975
		32.125	0	1	6.6	1.8909
		32.15	0	1	6.6	1.8845
		32.175	0	1	6.4	1.8782
		32.2	0	1	6.4	1.8722
		32.225	0	1	6.4	1.8664
		32.25	0	1	6.4	1.8607
		32.275	0	1	6.4	1.8552
		32.3	0	1	6.4	1.8499
		32.325	0	1	6.4	1.8447
		32.35	0	1	6.4	1.8397
		32.375	0	1	6.4	1.8349
		32.4	0	1	6.4	1.8302
		32.425	0	1	6.4	1.8256
		32.45	0	1	6.4	1.8212
		32.475	0	1	6.4	1.817
		32.5	0	1	6.4	1.8128
		32.525	0	1	6.4	1.8088
		32.55	0	1	6.4	1.8049
		32.575	0	1	6.4	1.8011
		32.6	0	1	6.3	1.7975
		32.625	0	1	6.3	1.794
		32.65	0	1	6.2	1.7645
		32.675	0	1	6.3	1.736
		32.7	0	1	6.3	1.7083
		32.725	0	1	6.3	1.6815
		32.75	0	1	6.3	1.6556
		32.775	0	1	6.3	1.6304
		32.8	0	1	6.2	1.606
		32.825	0	1	6.2	1.5824
		32.85	0	1	6.2	1.5856
		32.875	0	1	6.2	1.5887
		32.9	0	1	6.2	1.5917
		32.925	0	1	6.2	1.5946
		32.95	0	1	6.2	1.5974
		32.975	0	1	6.2	1.6523
		33	0	1	6.2	1.7054
		33.025	0	1	6.2	1.7569
		33.05	0	1	6.2	1.8067
		33.075	0	1	6.2	1.8288
		33.1	0	1	6.2	1.8503
		33.125	0	1	6.3	1.8711
		33.15	0	1	6.3	1.8912
		33.175	0	1	6.3	1.9107
		33.2	0	1	6.3	1.9296
		33.225	0	1	6.3	1.9479
		33.25	0	1	6.3	1.9655
		33.275	0	1	6.3	1.9827
		33.3	0	1	6.3	1.9993
		33.325	0	1	6.3	2.0154
		33.35	0	1	6.3	2.0309
		33.375	0	1	6.3	2.02
		33.4	0	1	6.3	2.0095
		33.425	0	1	6.3	1.9992
		33.45	0	1	6.3	1.9893
		33.475	0	1	6.3	1.9798
		33.5	0	1	6.3	1.9705
		33.525	0	1	6.3	1.9615
		33.55	0	1	6.3	1.9528
		33.575	0	1	6.3	1.9184
		33.6	0	1	6.3	1.885
		33.625	0	1	6.3	1.8527
		33.65	0	1	6.3	1.8214
		33.675	0	1	6.2	1.7911
		33.7	0	1	6.2	1.7617
		33.725	0	1	6.2	1.7332
		33.75	0	1	6.1	1.7057
		33.775	0	1	6.1	1.6789
		33.8	0	1	6.1	1.6531
		33.825	0	1	6.1	1.628
		33.85	0	1	6	1.6037
		33.875	0	1	6	1.6062
		33.9	0	1	6	1.6087
		33.925	0	1	6	1.611
		33.95	0	1	6	1.6133
		33.975	0	1	6	1.6155
		34	0	1	6	1.6177
		34.025	0	1	6	1.6198
		34.05	0	1	6	1.6218
		34.075	0	1	6	1.6237
		34.1	0	1	6	1.6256
		34.125	0	1	6	1.6275
		34.15	0	1	6	1.6292
		34.175	0	1	5.9	1.6309
		34.2	0	1	5.9	1.6326
		34.225	0	1	5.9	1.6342
		34.25	0	1	6	1.6357
		34.275	0	1	5.9	1.6372
		34.3	0	1	5.8	1.6387
		34.325	0	1	5.7	1.6401
		34.35	0	1	5.7	1.6415
		34.375	0	1	5.6	1.6428
		34.4	0	1	5.6	1.6441
		34.425	0	1	5.6	1.6453
		34.45	0	1	5.6	1.6465
		34.475	0	1	5.6	1.6476
		34.5	0	1	5.6	1.6488
		34.525	0	1	5.6	1.6498
		34.55	0	1	5.6	1.6509
		34.575	0	1	5.5	1.6519
		34.6	0	1	5.5	1.6529
		34.625	0	1	5.5	1.6538
		34.65	0	1	5.5	1.6548
		34.675	0	1	5.5	1.6557
		34.7	0	1	5.4	1.6565
		34.725	0	1	5.4	1.6574
		34.75	0	1	5.4	1.6582
		34.775	0	1	5.4	1.659
		34.8	0	1	5.4	1.6597
		34.825	0	1	5.4	1.6344
		34.85	0	1	5.4	1.6099
		34.875	0	1	5.4	1.5861
		34.9	0	1	5.4	1.5631
		34.925	0	1	5.4	1.5408
		34.95	0	1	5.4	1.5192
		34.975	0	1	5.3	1.4983
		35	0	1	5.3	1.478
		35.025	0	1	5.3	1.4584
		35.05	0	1	5.4	1.4394
		35.075	0	1	5.4	1.4209
		35.1	0	1	5.4	1.4031
		35.125	0	1	5.3	1.3857
		35.15	0	1	5.3	1.369
		35.175	0	1	5.2	1.3527
		35.2	0	1	5.1	1.337
		35.225	0	1	5.1	1.3217
		35.25	0	1	5.1	1.307
		35.275	0	1	5.1	1.2926
		35.3	0	1	5.1	1.2788
		35.325	0	1	5.1	1.2653
		35.35	0	1	5.1	1.2523
		35.375	0	1	5.1	1.2397
		35.4	0	1	5.1	1.2274
		35.425	0	1	5.2	1.2156
		35.45	0	1	5.2	1.2041
		35.475	0	1	5.2	1.193
		35.5	0	1	5.2	1.1822
		35.525	0	1	5.2	1.1718
		35.55	0	1	5.2	1.1617
		35.575	0	1	5.1	1.1519
		35.6	0	1	5.1	1.1424
		35.625	0	1	5.1	1.1331
		35.65	0	1	5.1	1.1242
		35.675	0	1	5.1	1.1156
		35.7	0	1	5.1	1.1072
		35.725	0	1	4.9	1.0991
		35.75	0	1	4.9	1.0912
		35.775	0	1	4.9	1.0836
		35.8	0	1	4.9	1.0762
		35.825	0	1	4.9	1.0691
		35.85	0	1	4.8	1.0621
		35.875	0	1	4.8	1.0554
		35.9	0	1	4.8	1.0489
		35.925	0	1	4.8	1.0426
		35.95	0	1	4.8	1.0365
		35.975	0	1	4.8	1.0306
		36	0	1	4.8	1.0249
		36.025	0	1	4.8	1.0193
		36.05	0	1	4.9	1.0139
		36.075	0	1	4.9	1.0087
		36.1	0	1	4.8	1.0036
		36.125	0	1	4.8	0.9987
		36.15	0	1	4.8	0.994
		36.175	0	1	4.8	0.9894
		36.2	0	1	4.8	0.9849
		36.225	0	1	4.8	0.9806
		36.25	0	1	4.8	0.9764
		36.275	0	1	4.8	0.9723
		36.3	0	1	4.8	0.9684
		36.325	0	1	4.8	0.9907
		36.35	0	1	4.7	1.0124
		36.375	0	1	4.7	1.0333
		36.4	0	1	4.7	1.0536
		36.425	0	1	4.7	1.0733
		36.45	0	1	4.7	1.0923
		36.475	0	1	4.7	1.1108
		36.5	0	1	4.7	1.1286
		36.525	0	1	4.7	1.146
		36.55	0	1	4.6	1.1627
		36.575	0	1	4.6	1.1789
		36.6	0	1	4.6	1.1947
		36.625	0	0	4.6	1.2099
		36.65	0	0	4.6	1.1986
		36.675	0	0	4.6	1.1876
		36.7	0	0	4.5	1.1769
		36.725	0	0	4.5	1.1666
		36.75	0	0	4.4	1.1566
		36.775	0	0	4.4	1.147
		36.8	0	0	4.4	1.1376
		36.825	0	0	4.4	1.1285
		36.85	0	0	4.4	1.1197
		36.875	0	0	4.4	1.1112
		36.9	0	0	4.4	1.1029
		36.925	0	0	4.4	1.0949
		36.95	0	0	4.4	1.0872
		36.975	0	0	4.4	1.0535
		37	0	0	4.3	1.021
		37.025	0	0	4.3	0.9894
		37.05	0	0	4.3	0.9849
		37.075	0	0	4.3	0.9806
		37.1	0	0	4.3	0.9764
		37.125	0	0	4.3	0.9723
		37.15	0	0	4.3	0.9684
		37.175	0	0	4.3	0.9646
		37.2	0	0	4.3	0.9609
		37.225	0	0	4.3	0.9573
		37.25	0	0	4.3	0.9538
		37.275	0	0	4.3	0.9505
		37.3	0	0	4.3	0.9472
		37.325	0	0	4.3	0.9441
		37.35	0	0	4.3	0.941
		37.375	0	0	4.3	0.938
		37.4	0	0	4.3	0.9352
		37.425	0	0	4.3	0.9324
		37.45	0	0	4.3	0.9297
		37.475	0	0	4.3	0.9532
		37.5	0	0	4.3	0.976
		37.525	0	0	4.2	0.9981
		37.55	0	0	4.2	1.0195
		37.575	0	0	4.2	1.0402
		37.6	0	0	4.2	1.0603
		37.625	0	0	4.2	1.0797
		37.65	0	0	4.2	1.0985
		37.675	0	0	4.2	1.1168
		37.7	0	0	4.2	1.1344
		37.725	0	0	4.2	1.1516
		37.75	0	0	4.2	1.1681
		37.775	0	0	4.2	1.1842
		37.8	0	0	4.2	1.1997
		37.825	0	0	4.2	1.2148
		37.85	0	0	4.2	1.2294
		37.875	0	0	4.2	1.2435
		37.9	0	0	4.2	1.2572
		37.925	0	0	4.2	1.2705
		37.95	0	0	4.2	1.2833
		37.975	0	0	4.2	1.2958
		38	0	0	4.2	1.3078
		38.025	0	0	4.2	1.3195
		38.05	0	0	4.2	1.3308
		38.075	0	0	4.2	1.3418
		38.1	0	0	4.2	1.3524
		38.125	0	0	4.2	1.3627
		38.15	0	0	4.2	1.3726
		38.175	0	0	4.2	1.3823
		38.2	0	0	4.2	1.3656
		38.225	0	0	4.2	1.3494
		38.25	0	0	4	1.3337
		38.275	0	0	4	1.3185
		38.3	0	0	3.9	1.3038
		38.325	0	0	3.9	1.2896
		38.35	0	0	3.9	1.2757
		38.375	0	0	3.9	1.2363
		38.4	0	0	3.9	1.1981
		38.425	0	0	3.9	1.161
		38.45	0	0	3.9	1.1251
		38.475	0	0	3.9	1.0903
		38.5	0	0	3.9	1.0566
		38.525	0	0	3.9	1.0239
		38.55	0	0	3.9	0.9922
		38.575	0	0	3.9	0.9615
		38.6	0	0	3.9	0.9318
		38.625	0	0	3.9	0.903
		38.65	0	0	3.9	0.8751
		38.675	0	0	3.9	0.848
		38.7	0	0	3.8	0.8218
		38.725	0	0	3.8	0.7964
		38.75	0	0	3.8	0.7717
		38.775	0	0	3.8	0.7479
		38.8	0	0	3.8	0.7247
		38.825	0	0	3.8	0.7023
		38.85	0	0	3.8	0.6806
		38.875	0	0	3.8	0.6595
		38.9	0	0	3.8	0.6653
		38.925	0	0	3.8	0.671
		38.95	0	0	3.8	0.6764
		38.975	0	0	3.7	0.6817
		39	0	0	3.7	0.6868
		39.025	0	0	3.7	0.6918
		39.05	0	0	3.7	0.6966
		39.075	0	0	3.7	0.7012
		39.1	0	0	3.6	0.7057
		39.125	0	0	3.6	0.7101
		39.15	0	0	3.6	0.7143
		39.175	0	0	3.6	0.7184
		39.2	0	0	3.6	0.7223
		39.225	0	0	3.6	0.7262
		39.25	0	0	3.6	0.7299
		39.275	0	0	3.6	0.7335
		39.3	0	0	3.6	0.737
		39.325	0	0	3.5	0.7403
		39.35	0	0	3.5	0.7436
		39.375	0	0	3.5	0.7468
		39.4	0	0	3.4	0.7498
		39.425	0	0	3.4	0.7528
		39.45	0	0	3.3	0.7557
		39.475	0	0	3.3	0.7585
		39.5	0	0	3.3	0.7612
		39.525	0	0	3.3	0.7638
		39.55	0	0	3.3	0.7663
		39.575	0	0	3.3	0.7688
		39.6	0	0	3.3	0.7712
		39.625	0	0	3.1	0.7735
		39.65	0	0	3.1	0.7757
		39.675	0	0	3.1	0.7779
		39.7	0	0	3.1	0.78
		39.725	0	0	3.1	0.782
		39.75	0	0	3.1	0.784
		39.775	0	0	3.1	0.7859
		39.8	0	0	3.1	0.7877
		39.825	0	0	3.1	0.7895
		39.85	0	0	3.1	0.7913
		39.875	0	0	3.1	0.7929
		39.9	0	0	3.1	0.7946
		39.925	0	0	3.1	0.7961
		39.95	0	0	3.1	0.7977
		39.975	0	0	3.1	0.7992
		40	0	0	3.1	0.8006
		40.025	0	0	3	0.802
		40.05	0	0	3	0.8033
		40.075	0	0	3	0.8046
		40.1	0	0	3	0.8059
		40.125	0	0	3	0.8071
		40.15	0	0	3	0.8083
		40.175	0	0	3	0.8095
		40.2	0	0	3	0.8106
		40.225	0	0	3	0.8116
		40.25	0	0	3	0.8127
		40.275	0	0	3	0.8137
		40.3	0	0	3	0.8147
		40.325	0	0	3	0.8156
		40.35	0	0	3	0.8166
		40.375	0	0	3	0.8174
		40.4	0	0	3	0.8183
		40.425	0	0	3	0.8192
		40.45	0	0	3	0.82
		40.475	0	0	3	0.8207
		40.5	0	0	3	0.8215
		40.525	0	0	3	0.8222
		40.55	0	0	3	0.823
		40.575	0	0	3	0.8237
		40.6	0	0	3	0.8243
		40.625	0	0	3	0.825
		40.65	0	0	3	0.8256
		40.675	0	0	3	0.8262
		40.7	0	0	3	0.8268
		40.725	0	0	3	0.8274
		40.75	0	0	3	0.8279
		40.775	0	0	3	0.8285
		40.8	0	0	3	0.829
		40.825	0	0	3	0.8295
		40.85	0	0	3	0.83
		40.875	0	0	3	0.8305
		40.9	0	0	3	0.8309
		40.925	0	0	3	0.8314
		40.95	0	0	3	0.8318
		40.975	0	0	3	0.8322
		41	0	0	2.9	0.8326
		41.025	0	0	2.9	0.833
		41.05	0	0	2.9	0.8334
		41.075	0	0	2.9	0.8338
		41.1	0	0	2.9	0.8341
		41.125	0	0	2.9	0.8083
		41.15	0	0	2.9	0.7833
		41.175	0	0	2.9	0.7591
		41.2	0	0	2.9	0.7356
		41.225	0	0	2.8	0.7129
		41.25	0	0	2.8	0.6908
		41.275	0	0	2.8	0.6695
		41.3	0	0	2.8	0.6488
		41.325	0	0	2.8	0.6287
		41.35	0	0	2.8	0.6093
		41.375	0	0	2.8	0.5904
		41.4	0	0	2.8	0.5722
		41.425	0	0	2.7	0.5545
		41.45	0	0	2.7	0.5373
		41.475	0	0	2.7	0.5207
		41.5	0	0	2.7	0.5046
		41.525	0	0	2.7	0.489
		41.55	0	0	2.7	0.4739
		41.575	0	0	2.7	0.4592
		41.6	0	0	2.7	0.445
		41.625	0	0	2.6	0.4312
		41.65	0	0	2.6	0.4179
		41.675	0	0	2.6	0.405
		41.7	0	0	2.6	0.3925
		41.725	0	0	2.6	0.3803
		41.75	0	0	2.5	0.3686
		41.775	0	0	2.5	0.3572
		41.8	0	0	2.5	0.3461
		41.825	0	0	2.5	0.3354
		41.85	0	0	2.4	0.325
		41.875	0	0	2.4	0.315
		41.9	0	0	2.4	0.3052
		41.925	0	0	2.4	0.2958
		41.95	0	0	2.4	0.2866
		41.975	0	0	2.4	0.2778
		42	0	0	2.4	0.2692
		42.025	0	0	2.4	0.2609
		42.05	0	0	2.4	0.2528
		42.075	0	0	2.4	0.245
		42.1	0	0	2.4	0.2374
		42.125	0	0	2.4	0.2301
		42.15	0	0	2.4	0.2229
		42.175	0	0	2.4	0.2161
		42.2	0	0	2.4	0.2094
		42.225	0	0	2.4	0.2029
		42.25	0	0	2.4	0.1966
		42.275	0	0	2.4	0.1905
		42.3	0	0	2.4	0.1846
		42.325	0	0	2.4	0.1789
		42.35	0	0	2.4	0.1734
		42.375	0	0	2.4	0.168
		42.4	0	0	2.4	0.1628
		42.425	0	0	2.4	0.1578
		42.45	0	0	2.4	0.1529
		42.475	0	0	2.4	0.1482
		42.5	0	0	2.4	0.1436
		42.525	0	0	2.4	0.1392
		42.55	0	0	2.4	0.1349
		42.575	0	0	2.4	0.1307
		42.6	0	0	2.4	0.1267
		42.625	0	0	2.4	0.1227
		42.65	0	0	2.4	0.1189
		42.675	0	0	2.4	0.1153
		42.7	0	0	2.3	0.1117
		42.725	0	0	2.3	0.1082
		42.75	0	0	2.3	0.1049
		42.775	0	0	2.3	0.1016
		42.8	0	0	2.2	0.0985
		42.825	0	0	2.2	0.0955
		42.85	0	0	2.2	0.0925
		42.875	0	0	2.2	0.0896
		42.9	0	0	2.2	0.0869
		42.925	0	0	2.2	0.0842
		42.95	0	0	2.2	0.0816
		42.975	0	0	2.2	0.0791
		43	0	0	2.2	0.0766
		43.025	0	0	2.2	0.0742
		43.05	0	0	2.2	0.0719
		43.075	0	0	2.2	0.0697
		43.1	0	0	2.2	0.0676
		43.125	0	0	2.2	0.0655
		43.15	0	0	2.2	0.0635
		43.175	0	0	2.2	0.0615
		43.2	0	0	2.2	0.0596
		43.225	0	0	2.2	0.0577
		43.25	0	0	2.2	0.056
		43.275	0	0	2.2	0.0542
		43.3	0	0	2.2	0.0526
		43.325	0	0	2.1	0.0509
		43.35	0	0	2.1	0.0494
		43.375	0	0	2.1	0.0478
		43.4	0	0	2.1	0.0463
		43.425	0	0	2.1	0.0449
		43.45	0	0	2.1	0.0435
		43.475	0	0	2.1	0.0422
		43.5	0	0	2.1	0.0409
		43.525	0	0	2.1	0.0396
		43.55	0	0	2	0.0384
		43.575	0	0	2	0.0372
		43.6	0	0	2	0.036
		43.625	0	0	2	0.0349
		43.65	0	0	2	0.0339
		43.675	0	0	2	0.0328
		43.7	0	0	2	0.0318
		43.725	0	0	2	0.0308
		43.75	0	0	2	0.0299
		43.775	0	0	2	0.0289
		43.8	0	0	2	0.028
		43.825	0	0	2	0.0272
		43.85	0	0	2	0.0263
		43.875	0	0	2	0.0255
		43.9	0	0	2	0.0247
		43.925	0	0	2	0.024
		43.95	0	0	1.9	0.0232
		43.975	0	0	1.9	0.0225
		44	0	0	1.9	0.0218
		44.025	0	0	1.9	0.0211
		44.05	0	0	1.9	0.0205
		44.075	0	0	1.9	0.0198
		44.1	0	0	1.9	0.0192
		44.125	0	0	1.9	0.0186
		44.15	0	0	1.9	0.0181
		44.175	0	0	1.9	0.0175
		44.2	0	0	1.9	0.017
		44.225	0	0	1.9	0.0164
		44.25	0	0	1.9	0.0159
		44.275	0	0	1.8	0.0154
		44.3	0	0	1.8	0.015
		44.325	0	0	1.8	0.0145
		44.35	0	0	1.8	0.014
		44.375	0	0	1.8	0.0136
		44.4	0	0	1.7	0.0132
		44.425	0	0	1.7	0.0128
		44.45	0	0	1.7	0.0124
		44.475	0	0	1.6	0.012
		44.5	0	0	1.6	0.0116
		44.525	0	0	1.6	0.0113
		44.55	0	0	1.6	0.0109
		44.575	0	0	1.6	0.0106
		44.6	0	0	1.6	0.0103
		44.625	0	0	1.6	0.0099419
		44.65	0	0	1.6	0.0096344
		44.675	0	0	1.6	0.0093364
		44.7	0	0	1.6	0.0090477
		44.725	0	0	1.6	0.0087678
		44.75	0	0	1.6	0.0084967
		44.775	0	0	1.6	0.0082339
		44.8	0	0	1.6	0.0079792
		44.825	0	0	1.5	0.0077325
		44.85	0	0	1.4	0.0074933
		44.875	0	0	1.4	0.0072616
		44.9	0	0	1.4	0.007037
		44.925	0	0	1.4	0.0068193
		44.95	0	0	1.4	0.0066084
		44.975	0	0	1.4	0.006404
		45	0	0	1.4	0.006206
		45.025	0	0	1.4	0.0060141
		45.05	0	0	1.4	0.0058281
		45.075	0	0	1.4	0.0056478
		45.1	0	0	1.4	0.0054731
		45.125	0	0	1.4	0.0053039
		45.15	0	0	1.4	0.0051398
		45.175	0	0	1.4	0.0049809
		45.2	0	0	1.4	0.0048268
		45.225	0	0	1.4	0.0046775
		45.25	0	0	1.4	0.0045329
		45.275	0	0	1.4	0.0043927
		45.3	0	0	1.4	0.0042568
		45.325	0	0	1.4	0.0041252
		45.35	0	0	1.4	0.0039976
		45.375	0	0	1.4	0.003874
		45.4	0	0	1.4	0.0037541
		45.425	0	0	1.4	0.003638
		45.45	0	0	1.4	0.0035255
		45.475	0	0	1.4	0.0034165
		45.5	0	0	1.4	0.0033108
		45.525	0	0	1.4	0.0032084
		45.55	0	0	1.4	0.0031092
		45.575	0	0	1.4	0.003013
		45.6	0	0	1.4	0.0029198
		45.625	0	0	1.4	0.0028295
		45.65	0	0	1.4	0.002742
		45.675	0	0	1.4	0.0026572
		45.7	0	0	1.4	0.002575
		45.725	0	0	1.4	0.0024954
		45.75	0	0	1.4	0.0024182
		45.775	0	0	1.4	0.0023434
		45.8	0	0	1.4	0.002271
		45.825	0	0	1.4	0.0022007
		45.85	0	0	1.4	0.0021327
		45.875	0	0	1.4	0.0020667
		45.9	0	0	1.4	0.0020028
		45.925	0	0	1.3	0.0019408
		45.95	0	0	1.3	0.0018808
		45.975	0	0	1.3	0.0018227
		46	0	0	1.3	0.0017663
		46.025	0	0	1.3	0.0017117
		46.05	0	0	1.3	0.0016587
		46.075	0	0	1.3	0.0016074
		46.1	0	0	1.3	0.0015577
		46.125	0	0	1.3	0.0015095
		46.15	0	0	1.3	0.0014628
		46.175	0	0	1.3	0.0014176
		46.2	0	0	1.3	0.0013738
		46.225	0	0	1.3	0.0013313
		46.25	0	0	1.3	0.0012901
		46.275	0	0	1.3	0.0012502
		46.3	0	0	1.3	0.0012115
		46.325	0	0	1.2	0.0011741
		46.35	0	0	1.2	0.0011378
		46.375	0	0	1.2	0.0011026
		46.4	0	0	1.2	0.0010685
		46.425	0	0	1.2	0.0010354
		46.45	0	0	1.2	0.0010034
		46.475	0	0	1.2	0.00097236
		46.5	0	0	1.2	0.00094229
		46.525	0	0	1.2	0.00091315
		46.55	0	0	1.2	0.00088491
		46.575	0	0	1.2	0.00085754
		46.6	0	0	1.2	0.00083102
		46.625	0	0	1.2	0.00080532
		46.65	0	0	1.2	0.00078041
		46.675	0	0	1.2	0.00075627
		46.7	0	0	1.2	0.00073288
		46.725	0	0	1.2	0.00071022
		46.75	0	0	1.2	0.00068825
		46.775	0	0	1.2	0.00066697
		46.8	0	0	1.2	0.00064634
		46.825	0	0	1.2	0.00062635
		46.85	0	0	1.2	0.00060698
		46.875	0	0	1.2	0.0005882
		46.9	0	0	1.2	0.00057001
		46.925	0	0	1.2	0.00055238
		46.95	0	0	1.2	0.0005353
		46.975	0	0	1.2	0.00051874
		47	0	0	1.2	0.0005027
		47.025	0	0	1.2	0.00048715
		47.05	0	0	1.2	0.00047209
		47.075	0	0	1.2	0.00045749
		47.1	0	0	1.2	0.00044334
		47.125	0	0	1.2	0.00042963
		47.15	0	0	1.2	0.00041634
		47.175	0	0	1.2	0.00040346
		47.2	0	0	1.2	0.00039098
		47.225	0	0	1.2	0.00037889
		47.25	0	0	1.2	0.00036717
		47.275	0	0	1.2	0.00035582
		47.3	0	0	1.2	0.00034481
		47.325	0	0	1.1	0.00033415
		47.35	0	0	1.1	0.00032382
		47.375	0	0	1.1	0.0003138
		47.4	0	0	1.1	0.0003041
		47.425	0	0	1.1	0.00029469
		47.45	0	0	1.1	0.00028558
		47.475	0	0	1	0.00027674
		47.5	0	0	1	0.00026819
		47.525	0	0	1	0.00025989
		47.55	0	0	1	0.00025185
		47.575	0	0	1	0.00024406
		47.6	0	0	1	0.00023652
		47.625	0	0	0.9	0.0002292
		47.65	0	0	0.9	0.00022211
		47.675	0	0	0.9	0.00021524
		47.7	0	0	0.9	0.00020859
		47.725	0	0	0.9	0.00020213
		47.75	0	0	0.9	0.00019588
		47.775	0	0	0.9	0.00018982
		47.8	0	0	0.9	0.00018395
		47.825	0	0	0.9	0.00017826
		47.85	0	0	0.9	0.00017275
		47.875	0	0	0.9	0.00016741
		47.9	0	0	0.9	0.00016223
		47.925	0	0	0.9	0.00015721
		47.95	0	0	0.9	0.00015235
		47.975	0	0	0.9	0.00014764
		48	0	0	0.9	0.00014307
		48.025	0	0	0.9	0.00013865
		48.05	0	0	0.9	0.00013436
		48.075	0	0	0.9	0.00013021
		48.1	0	0	0.9	0.00012618
		48.125	0	0	0.9	0.00012228
		48.15	0	0	0.9	0.00011849
		48.175	0	0	0.9	0.00011483
		48.2	0	0	0.9	0.00011128
		48.225	0	0	0.9	0.00010784
		48.25	0	0	0.9	0.0001045
		48.275	0	0	0.9	0.00010127
		48.3	0	0	0.9	9.8137e-05
		48.325	0	0	0.9	9.5102e-05
		48.35	0	0	0.9	9.2161e-05
		48.375	0	0	0.9	8.9311e-05
		48.4	0	0	0.9	8.6548e-05
		48.425	0	0	0.9	8.3872e-05
		48.45	0	0	0.9	8.1278e-05
		48.475	0	0	0.9	7.8764e-05
		48.5	0	0	0.9	7.6328e-05
		48.525	0	0	0.9	7.3967e-05
		48.55	0	0	0.9	7.168e-05
		48.575	0	0	0.9	6.9463e-05
		48.6	0	0	0.9	6.7315e-05
		48.625	0	0	0.9	6.5233e-05
		48.65	0	0	0.9	6.3215e-05
		48.675	0	0	0.9	6.126e-05
		48.7	0	0	0.9	5.9365e-05
		48.725	0	0	0.9	5.7529e-05
		48.75	0	0	0.9	5.575e-05
		48.775	0	0	0.9	5.4026e-05
		48.8	0	0	0.9	5.2355e-05
		48.825	0	0	0.9	5.0736e-05
		48.85	0	0	0.9	4.9167e-05
		48.875	0	0	0.9	4.7646e-05
		48.9	0	0	0.9	4.6173e-05
		48.925	0	0	0.9	4.4745e-05
		48.95	0	0	0.9	4.3361e-05
		48.975	0	0	0.9	4.202e-05
		49	0	0	0.9	4.072e-05
		49.025	0	0	0.9	3.9461e-05
		49.05	0	0	0.8	3.824e-05
		49.075	0	0	0.8	3.7058e-05
		49.1	0	0	0.8	3.5912e-05
		49.125	0	0	0.8	3.4801e-05
		49.15	0	0	0.8	3.3725e-05
		49.175	0	0	0.8	3.2682e-05
		49.2	0	0	0.8	3.1671e-05
		49.225	0	0	0.8	3.0691e-05
		49.25	0	0	0.8	2.9742e-05
		49.275	0	0	0.8	2.8822e-05
		49.3	0	0	0.8	2.7931e-05
		49.325	0	0	0.8	2.7067e-05
		49.35	0	0	0.8	2.623e-05
		49.375	0	0	0.8	2.5419e-05
		49.4	0	0	0.8	2.4632e-05
		49.425	0	0	0.8	2.3871e-05
		49.45	0	0	0.8	2.3132e-05
		49.475	0	0	0.8	2.2417e-05
		49.5	0	0	0.8	2.1724e-05
		49.525	0	0	0.8	2.1052e-05
		49.55	0	0	0.7	2.0401e-05
		49.575	0	0	0.7	1.977e-05
		49.6	0	0	0.7	1.9158e-05
		49.625	0	0	0.7	1.8566e-05
		49.65	0	0	0.7	1.7992e-05
		49.675	0	0	0.7	1.7435e-05
		49.7	0	0	0.7	1.6896e-05
		49.725	0	0	0.7	1.6373e-05
		49.75	0	0	0.7	1.5867e-05
		49.775	0	0	0.7	1.5376e-05
		49.8	0	0	0.7	1.4901e-05
		49.825	0	0	0.7	1.444e-05
		49.85	0	0	0.7	1.3993e-05
		49.875	0	0	0.7	1.3561e-05
		49.9	0	0	0.7	1.3141e-05
		49.925	0	0	0.7	1.2735e-05
		49.95	0	0	0.7	1.2341e-05
		49.975	0	0	0.7	1.1959e-05
[truncated: 6,192 more rows]

## Sheet: Fig 2
Fig 2A, left sub-panel	left to right:		0	0	0	0	0				Fig 2A, right sub-panel	left to right:	0	0	0	0	0		Fig 2B-E		Data from runs of the model with modification in a single parameter as indicated; each run consisted of 200 trials and yielded 130-198 QBs above the amplitude threshold Ibump; in some computational experiments >200 model trias were performed.	internal ref. number	parameter modified	time of Ga average max, ms	Ga max aver N	time of Ga-PLC aver max, ms	Ga-PLC max aver N	time of DAG aver max, ms	DAG max aver N		average amplitude (pA)	amplitude s.d. (pA)		median QB latency (ms)	Latency scatter (ms)		average QB H-W (ms)	H-W s.d. (ms)
	time (ms)		0.025	0	0	0	0.00063949				Normalized values	time (ms)	0.025	0	0	0	0.00015872				Modifications to the model parameters to produce control P. americana QB are listed in S2 Text. Table and in the screenshot (the table is below)
	number of Ga molecules		0.05	0	0	0	6.1913e-06					number of Ga molecules	0.05	0	0	0	1.5366e-06				*Ilat was adjusted as to be at 10% of the average QB peak amplitude	#79	tGDP 1 ms	18.15	2.63	22.975	7.38	26.15	96.42		105.521	28.3363		22.062	3.29941		11.254	2.3891
	number of Ga-PLC molecules		0.075	0	0	0	0					number of Ga-PLC molecules	0.075	0	0	0	0				**Rejection amplitude level was equaled to Ilat	#80	tGDP 2 ms	19.5	1.47	23.625	5.12	28	77.505		87.3472	28.4012		25.149	4.0665		11.7326	2.5582
	number of DAG molecules		0.1	0	0	0	0					number of DAG molecules	0.1	0	0	0	0					#81	tGDP 5 ms	16.9	0.535	28.3	2.785	34.45	50.72		60.5417	29.3635		31.657	8.65162		12.7557	2.8705
	Current (pA), amplitude divided by -10		0.125	0.005	0	0	1.285e-07					Current (pA), amplitude divided by -10	0.125	0.006135	0	0	3.1893e-08				We do not provide individual QBs and their latencies, amplitudes, and half-widths from the individual trials because of large file size. The data can be reproduced by running the model.	#82	tGDP 8 ms	19.875	0.335	27.525	1.86	39.3	39.12		49.9239	26.9871		36.126	12.0249		12.3433	3.2968
			0.15	0.005	0	0	2.5697e-07						0.15	0.006135	0	0	6.3779e-08					#83	tGDP 3 ms	22.05	0.815	27.9	3.645	32.175	62.245		70.7833	29.9269		26.979	5.04708		11.9728	2.5648
			0.175	0.015	0	0	3.8238e-07						0.175	0.0184	0	0	9.4905e-08					#84	tGDP 4 ms	23.925	0.645	29.925	3.01	35.15	53.79		64.4477	29.5843		30.739	7.73335		12.4268	3.0159
			0.2	0.015	0	0	5.0473e-07						0.2	0.0184	0	0	1.2527e-07					#85	tGDP 6 ms	22.1	0.485	27.2	2.375	35.25	46.865		58.3676	29.2885		33.826	9.73624		12.3778	2.7941
			0.225	0.015	0	0	6.2409e-07						0.225	0.0184	0	0	1.549e-07					#86	tGDP 7 ms	22.775	0.325	31.65	1.955	38.475	39.955		48.1468	25.0277		35.871	11.4118		12.8852	2.8601
			0.25	0.015	0	0	7.4053e-07						0.25	0.0184	0	0	1.838e-07
			0.275	0.015	0	0	8.5412e-07						0.275	0.0184	0	0	2.1199e-07
			0.3	0.015	0	0	9.6494e-07						0.3	0.0184	0	0	2.3949e-07					#87	KR 0.15	28.55	0.94	36.65	4.515	43.125	106.505		32.4527	15.6132		39.963	8.98579		14.3599	3.1062
			0.325	0.015	0	0	1.0731e-06						0.325	0.0184	0	0	2.6634e-07					#88	KR 0.2	23.65	0.97	32.475	4.47	38.7	91.91		46.1257	20.6395		34.692	8.19222		13.0659	3.1706
			0.35	0.02	0	0	1.1785e-06						0.35	0.0245	0	0	2.925e-07					#83	KR 0.34	22.05	0.815	27.9	3.645	32.175	62.245		70.7833	29.9269		27.119	5.73694		12.5356	2.5648
			0.375	0.02	0	0	1.2814e-06						0.375	0.0245	0	0	3.1804e-07					#89	KR 0.25	19.825	0.875	29.175	3.975	35.225	74.675		55.7084	25.8138		32.535	7.98404		13.369	2.9915
			0.4	0.03	0	0	1.3818e-06						0.4	0.0368	0	0	3.4296e-07					#90	KR 0.8	16.025	0.66	21.375	3.015	25.225	38.815		128.644	32.3708		20.964	4.64937		11.3694	2.4504
			0.425	0.045	0	0	1.4797e-06						0.425	0.0552	0	0	3.6725e-07					#91	KR 0.7	18.65	0.825	22.05	3.315	27.525	41.99		122.679	34.5489		22.089	4.9215		11.1464	2.5578
			0.45	0.05	0	0	1.5752e-06						0.45	0.0613	0	0	3.9096e-07					#92	KR 0.6	18.65	0.825	22.05	3.315	27.525	41.99		114.734	29.9219		22.989	5.33421		11.7524	2.3992
			0.475	0.05	0	0	1.6684e-06						0.475	0.0613	0	0	4.1409e-07					#93	KR 0.5	19.425	0.825	25.825	3.54	27.7	51.21		101.114	30.1575		23.489	5.35382		11.9504	2.4805
			0.5	0.055	0	0	1.7594e-06						0.5	0.0675	0	0	4.3667e-07					#94	KR 0.4	18.775	0.905	25.2	3.945	29.125	59.725		89.6907	30.5695		25.898	5.74363		11.9365	2.4679
			0.525	0.05	0.005	0	1.8481e-06						0.525	0.0613	0.0013717	0	4.5869e-07
			0.55	0.055	0.005	0	1.9346e-06						0.55	0.0675	0.0013717	0	4.8016e-07					#95	tpi 2.0	17.775	1.03	31.55	4.94	42.35	41.045		39.0521	20.1937		38.863	8.93773		13.6735	3.447
			0.575	0.055	0.005	0	2.019e-06						0.575	0.0675	0.0013717	0	5.011e-07					#96	tpi 1.8	21.375	1.02	37.2	4.48	43.3	39.395		44.0087	23.6233		39.488	9.64964		13.7954	3.0619
			0.6	0.055	0.005	0	2.1014e-06						0.6	0.0675	0.0013717	0	5.2156e-07					#97	tpi 1.6	24.25	0.99	34.575	4.675	39.875	45.05		46.7579	22.8426		38.534	8.62499		13.3215	3.1341
			0.625	0.055	0.005	0	2.1817e-06						0.625	0.0675	0.0013717	0	5.4149e-07					#83	tpi 0.7	22.05	0.815	27.9	3.645	32.175	62.245		70.7833	29.9269		25.559	6.16692		12.5356	2.5648
			0.65	0.055	0.005	0	2.2601e-06						0.65	0.0675	0.0013717	0	5.6094e-07					#98	tpi 1.4	22.5	0.885	32.35	4.23	37.675	45.295		52.2405	24.9566		35.543	7.41006		14.1405	3.1707
			0.675	0.055	0.005	0	2.3365e-06						0.675	0.0675	0.0013717	0	5.7991e-07					#99	tpi 1.2	20.175	0.925	33.1	4.29	37.2	50.12		53.7555	24.5805		33.87	8.13738		12.4371	2.6662
			0.7	0.055	0.005	0	2.4111e-06						0.7	0.0675	0.0013717	0	5.9842e-07					#100	tpi 1.0	24.95	0.955	30.4	4.22	34.3	54.885		64.7675	28.6262		31.378	7.24853		13.2914	2.7535
			0.725	0.06	0.005	0	2.4839e-06						0.725	0.0736	0.0013717	0	6.1649e-07					#101	tpi 0.8	24.2	0.975	30.625	4.055	32.75	61.615		68.7238	30.4623		29.36	6.09103		13.2276	2.8113
			0.75	0.065	0.01	0	2.5549e-06						0.75	0.0798	0.0027435	0	6.3411e-07					#102	tpi 0.5	19.375	0.865	26.475	3.53	28.725	74.795		87.5218	32.1911		25.12	5.00632		12.211	2.5134
			0.775	0.075	0.01	0.0005	2.6242e-06						0.775	0.092	0.0027435	8.0328e-05	6.5131e-07					#103	tpi 0.3	16.375	0.8	22.95	3.235	26.9	94.005		110.201	27.2611		21.408	4.61636		11.0489	2.1308
			0.8	0.075	0.01	0.0005	2.6917e-06						0.8	0.092	0.0027435	8.0328e-05	6.6806e-07					#104	tpi 0.1	9.625	0.76	19.7	2.835	23.475	185.37		144.104	20.3169		16.412	3.7
			0.825	0.085	0.01	0.0005	2.7576e-06						0.825	0.1043	0.0027435	8.0328e-05	6.8442e-07
			0.85	0.085	0.01	0.0005	2.8219e-06						0.85	0.1043	0.0027435	8.0328e-05	7.0038e-07					#106	Ptot 10	36.9	4.3	38.9	2.295	41.425	47.685		52.0863	24.3009		36.001	8.57532		14.3215	3.0902
			0.875	0.085	0.01	0.0005	2.8847e-06						0.875	0.1043	0.0027435	8.0328e-05	7.1597e-07					#83	Ptot 100	22.05	0.815	27.9	3.645	32.175	62.245		70.7833	29.9269		26.979	5.04708		12.5356	2.5648
			0.9	0.095	0.01	0.0005	2.9459e-06						0.9	0.1166	0.0027435	8.0328e-05	7.3116e-07					#107	Ptot 20	32.6	2.855	33.7	3.03	36.45	56.05		66.2683	28.7299		32.53	7.14784		12.5356	3.1795
			0.925	0.095	0.01	0.0005	3.0056e-06						0.925	0.1166	0.0027435	8.0328e-05	7.4597e-07					#108	Ptot 40	20.175	1.695	29.925	3.495	32.75	61.86		70.907	27.4493		29.593	6.5328		13.4023	2.7895
			0.95	0.095	0.01	0.0005	3.0638e-06						0.95	0.1166	0.0027435	8.0328e-05	7.6042e-07					#109	Ptot 60	25.25	1.555	29.8	3.915	32.65	66.225		74.8483	27.2165		28.918	5.73377		12.9759	2.7161
			0.975	0.085	0.02	0.001	3.1206e-06						0.975	0.1043	0.005487	0.00016066	7.7452e-07					#110	Ptot 80	19.65	1.14	27.4	3.79	31.65	61.65		72.2573	29.9595		28.239	5.28279		12.7297	2.4863
			1	0.085	0.02	0.001	3.1761e-06						1	0.1043	0.005487	0.00016066	7.8829e-07					#111	Ptot 200	19.575	0.465	25.325	3.69	30.7	61.805		76.491	28.3878		27.638	6.27115		12.7083	2.6167
			1.025	0.085	0.025	0.001	3.2302e-06						1.025	0.1043	0.0068587	0.00016066	8.0172e-07					#112	Ptot 300	16.025	0.365	25.475	4.235	30.05	68.09		84.7074	25.6971		25.978	5.78799		12.5182	2.5271
			1.05	0.095	0.025	0.001	3.2829e-06						1.05	0.1166	0.0068587	0.00016066	8.148e-07					#113	Ptot 15	35.075	3.455	36.125	2.715	39.675	52.475		60.6681	25.5484		35.015	9.02591		14.1758	3.1773
			1.075	0.095	0.025	0.001	3.3344e-06						1.075	0.1166	0.0068587	0.00016066	8.2758e-07
			1.1	0.09	0.03	0.001	3.3846e-06						1.1	0.1104	0.0082305	0.00016066	8.4004e-07					#114	Gtot 10	24.95	0.31	34.15	1.8	39.725	38.27		48.3018	27.895		36.856	11.1849		13.4096	3.2599
			1.125	0.085	0.04	0.001	3.4336e-06						1.125	0.1043	0.011	0.00016066	8.522e-07					#83	Ptot 100	22.05	0.815	27.9	3.645	32.175	62.245		70.7833	29.9269		26.269	5.607		12.5356	2.5648
			1.15	0.08	0.045	0.0015	3.4814e-06						1.15	0.0982	0.0123	0.00024098	8.6406e-07					#115	Gtot 15	20.925	0.415	30.15	2.455	36.15	46.05		54.3833	26.153		32.788	8.96071		13.0808	3.0734
			1.175	0.08	0.045	0.0015	3.528e-06						1.175	0.0982	0.0123	0.00024098	8.7563e-07					#116	Gtot 20	22.85	0.465	28.375	2.49	35.325	48.315		60.761	28.2448		32.262	7.55211		13.3851	2.7054
			1.2	0.075	0.05	0.0015	3.5735e-06						1.2	0.092	0.0137	0.00024098	8.8692e-07					#117	Gtot 40	18.1	0.62	28.35	3.03	32.15	53.55		69.8442	29.9958		29.103	7.71252		12.786	2.6826
			1.225	0.08	0.05	0.0015	3.6178e-06						1.225	0.0982	0.0137	0.00024098	8.9792e-07					#118	Gtot 60	20.8	0.805	27.2	3.49	32.275	59.765		75.2888	28.3828		28.565	6.15967		13.1119	2.8738
			1.25	0.085	0.05	0.0015	3.6611e-06						1.25	0.1043	0.0137	0.00024098	9.0866e-07					#119	Gtot 80	21.25	0.775	27.275	3.445	31.825	58.185		69.5562	29.2864		29.173	6.14164		12.7829	2.8878
			1.275	0.085	0.05	0.0015	3.7033e-06						1.275	0.1043	0.0137	0.00024098	9.1914e-07					#120	Gtot 200	22.525	0.99	27.325	4.365	30.55	70.95		82.9288	28.9467		27.366	5.28661		12.406	2.6011
			1.3	0.09	0.05	0.0015	3.7445e-06						1.3	0.1104	0.0137	0.00024098	9.2936e-07					#121	Gtot 300	22.175	1.025	26.525	4.265	31.3	68.425		80.5705	29.7561		27.59	4.99306		12.9613	2.3836
			1.325	0.095	0.055	0.0015	3.7847e-06						1.325	0.1166	0.0151	0.00024098	9.3934e-07
			1.35	0.1	0.055	0.0015	3.8239e-06						1.35	0.1227	0.0151	0.00024098	9.4907e-07
			1.375	0.105	0.055	0.0015	3.8622e-06						1.375	0.1288	0.0151	0.00024098	9.5858e-07
			1.4	0.105	0.065	0.0015	3.8995e-06						1.4	0.1288	0.0178	0.00024098	9.6783e-07
			1.425	0.11	0.065	0.0015	3.9359e-06						1.425	0.135	0.0178	0.00024098	9.7687e-07
			1.45	0.12	0.065	0.0015	3.9714e-06						1.45	0.1472	0.0178	0.00024098	9.8568e-07
			1.475	0.125	0.07	0.0015	4.006e-06						1.475	0.1534	0.0192	0.00024098	9.9427e-07
			1.5	0.115	0.08	0.0015	4.0398e-06						1.5	0.1411	0.0219	0.00024098	1.0027e-06
			1.525	0.105	0.09	0.0015	4.0728e-06						1.525	0.1288	0.0247	0.00024098	1.0108e-06
			1.55	0.11	0.09	0.002	4.105e-06						1.55	0.135	0.0247	0.00032131	1.0188e-06
			1.575	0.105	0.095	0.0035	4.1364e-06						1.575	0.1288	0.0261	0.00056229	1.0266e-06
			1.6	0.12	0.095	0.0035	4.167e-06						1.6	0.1472	0.0261	0.00056229	1.0342e-06
			1.625	0.13	0.095	0.0035	4.1968e-06						1.625	0.1595	0.0261	0.00056229	1.0416e-06
			1.65	0.135	0.095	0.0045	4.226e-06						1.65	0.1656	0.0261	0.00072295	1.0489e-06
			1.675	0.15	0.1	0.0045	4.2544e-06						1.675	0.184	0.0274	0.00072295	1.0559e-06
			1.7	0.145	0.105	0.0055	4.2821e-06						1.7	0.1779	0.0288	0.00088361	1.0628e-06
			1.725	0.15	0.105	0.0055	4.3092e-06						1.725	0.184	0.0288	0.00088361	1.0695e-06
			1.75	0.15	0.11	0.006	4.3356e-06						1.75	0.184	0.0302	0.00096393	1.0761e-06
			1.775	0.16	0.11	0.007	4.3613e-06						1.775	0.1963	0.0302	0.0011246	1.0825e-06
			1.8	0.165	0.11	0.007	4.3864e-06						1.8	0.2025	0.0302	0.0011246	1.0887e-06
			1.825	0.165	0.115	0.009	4.4109e-06						1.825	0.2025	0.0316	0.0014459	1.0948e-06
			1.85	0.175	0.115	0.009	4.4348e-06						1.85	0.2147	0.0316	0.0014459	1.1007e-06
			1.875	0.165	0.125	0.01	4.4581e-06						1.875	0.2025	0.0343	0.0016066	1.1065e-06
			1.9	0.155	0.14	0.01	4.4809e-06						1.9	0.1902	0.0384	0.0016066	1.1121e-06
			1.925	0.16	0.14	0.01	4.5031e-06						1.925	0.1963	0.0384	0.0016066	1.1176e-06
			1.95	0.165	0.14	0.01	4.5247e-06						1.95	0.2025	0.0384	0.0016066	1.123e-06
			1.975	0.165	0.145	0.01	4.5459e-06						1.975	0.2025	0.0398	0.0016066	1.1283e-06
			2	0.175	0.145	0.0105	4.5665e-06						2	0.2147	0.0398	0.0016869	1.1334e-06
			2.025	0.17	0.15	0.0105	4.5866e-06						2.025	0.2086	0.0412	0.0016869	1.1384e-06
			2.05	0.175	0.15	0.0105	4.6062e-06						2.05	0.2147	0.0412	0.0016869	1.1432e-06
			2.075	0.17	0.155	0.011	4.6253e-06						2.075	0.2086	0.0425	0.0017672	1.148e-06
			2.1	0.18	0.155	0.0125	4.644e-06						2.1	0.2209	0.0425	0.0020082	1.1526e-06
			2.125	0.18	0.155	0.013	4.6622e-06						2.125	0.2209	0.0425	0.0020885	1.1571e-06
			2.15	0.175	0.16	0.0135	4.68e-06						2.15	0.2147	0.0439	0.0021688	1.1615e-06
			2.175	0.18	0.16	0.0135	4.6973e-06						2.175	0.2209	0.0439	0.0021688	1.1658e-06
			2.2	0.18	0.16	0.0145	4.7142e-06						2.2	0.2209	0.0439	0.0023295	1.17e-06
			2.225	0.185	0.165	0.015	4.7307e-06						2.225	0.227	0.0453	0.0024098	1.1741e-06
			2.25	0.19	0.165	0.016	4.7468e-06						2.25	0.2331	0.0453	0.0025705	1.1781e-06
			2.275	0.185	0.17	0.016	4.7625e-06						2.275	0.227	0.0466	0.0025705	1.182e-06
			2.3	0.185	0.175	0.016	4.7778e-06						2.3	0.227	0.048	0.0025705	1.1858e-06
			2.325	0.195	0.175	0.017	4.7927e-06						2.325	0.2393	0.048	0.0027311	1.1895e-06
			2.35	0.21	0.175	0.018	4.8073e-06						2.35	0.2577	0.048	0.0028918	1.1931e-06
			2.375	0.205	0.18	0.018	4.8215e-06						2.375	0.2515	0.0494	0.0028918	1.1967e-06
			2.4	0.21	0.18	0.019	4.8354e-06						2.4	0.2577	0.0494	0.0030525	1.2001e-06
			2.425	0.205	0.185	0.019	4.8489e-06						2.425	0.2515	0.0508	0.0030525	1.2035e-06
			2.45	0.2	0.195	0.0195	4.8621e-06						2.45	0.2454	0.0535	0.0031328	1.2067e-06
			2.475	0.2	0.195	0.021	4.875e-06						2.475	0.2454	0.0535	0.0033738	1.2099e-06
			2.5	0.21	0.195	0.0215	4.8876e-06						2.5	0.2577	0.0535	0.0034541	1.2131e-06
			2.525	0.21	0.2	0.023	4.8998e-06						2.525	0.2577	0.0549	0.0036951	1.2161e-06
			2.55	0.22	0.205	0.025	4.9118e-06						2.55	0.2699	0.0562	0.0040164	1.2191e-06
			2.575	0.225	0.205	0.026	4.9234e-06						2.575	0.2761	0.0562	0.004177	1.222e-06
			2.6	0.22	0.215	0.026	4.9348e-06						2.6	0.2699	0.059	0.004177	1.2248e-06
			2.625	0.235	0.215	0.0265	4.9459e-06						2.625	0.2883	0.059	0.0042574	1.2275e-06
			2.65	0.235	0.215	0.0265	4.9567e-06						2.65	0.2883	0.059	0.0042574	1.2302e-06
			2.675	0.235	0.225	0.0265	4.9673e-06						2.675	0.2883	0.0617	0.0042574	1.2329e-06
			2.7	0.225	0.235	0.0265	4.9776e-06						2.7	0.2761	0.0645	0.0042574	1.2354e-06
			2.725	0.205	0.255	0.0265	4.9877e-06						2.725	0.2515	0.07	0.0042574	1.2379e-06
			2.75	0.2	0.265	0.0275	4.9975e-06						2.75	0.2454	0.0727	0.004418	1.2404e-06
			2.775	0.2	0.27	0.0285	5.007e-06						2.775	0.2454	0.0741	0.0045787	1.2427e-06
			2.8	0.195	0.27	0.0305	5.0164e-06						2.8	0.2393	0.0741	0.0049	1.245e-06
			2.825	0.21	0.27	0.031	5.0255e-06						2.825	0.2577	0.0741	0.0049803	1.2473e-06
			2.85	0.215	0.27	0.032	5.0344e-06						2.85	0.2638	0.0741	0.005141	1.2495e-06
			2.875	0.22	0.27	0.035	5.043e-06						2.875	0.2699	0.0741	0.0056229	1.2516e-06
			2.9	0.225	0.27	0.0355	5.0515e-06						2.9	0.2761	0.0741	0.0057033	1.2538e-06
			2.925	0.225	0.27	0.036	5.0598e-06						2.925	0.2761	0.0741	0.0057836	1.2558e-06
			2.95	0.225	0.275	0.037	5.0678e-06						2.95	0.2761	0.0754	0.0059443	1.2578e-06
			2.975	0.225	0.28	0.037	5.0757e-06						2.975	0.2761	0.0768	0.0059443	1.2598e-06
			3	0.225	0.29	0.0375	5.0833e-06						3	0.2761	0.0796	0.0060246	1.2616e-06
			3.025	0.225	0.3	0.038	5.0908e-06						3.025	0.2761	0.0823	0.0061049	1.2635e-06
			3.05	0.225	0.305	0.0385	5.0981e-06						3.05	0.2761	0.0837	0.0061852	1.2653e-06
			3.075	0.22	0.32	0.0385	5.1052e-06						3.075	0.2699	0.0878	0.0061852	1.2671e-06
			3.1	0.22	0.325	0.039	5.1121e-06						3.1	0.2699	0.0892	0.0062656	1.2688e-06
			3.125	0.225	0.325	0.04	5.1189e-06						3.125	0.2761	0.0892	0.0064262	1.2705e-06
			3.15	0.25	0.325	0.041	5.1255e-06						3.15	0.3067	0.0892	0.0065869	1.2721e-06
			3.175	0.25	0.33	0.0415	5.1319e-06						3.175	0.3067	0.0905	0.0066672	1.2737e-06
			3.2	0.245	0.335	0.0435	5.1382e-06						3.2	0.3006	0.0919	0.0069885	1.2753e-06
			3.225	0.255	0.335	0.045	5.1444e-06						3.225	0.3129	0.0919	0.0072295	1.2768e-06
			3.25	0.255	0.345	0.045	5.1503e-06						3.25	0.3129	0.0947	0.0072295	1.2783e-06
			3.275	0.26	0.35	0.048	5.1562e-06						3.275	0.319	0.096	0.0077115	1.2797e-06
			3.3	0.27	0.355	0.049	5.1619e-06						3.3	0.3313	0.0974	0.0078721	1.2812e-06
			3.325	0.26	0.37	0.0495	5.1674e-06						3.325	0.319	0.1015	0.0079524	1.2825e-06
			3.35	0.255	0.375	0.0505	5.1728e-06						3.35	0.3129	0.1029	0.0081131	1.2839e-06
			3.375	0.25	0.38	0.052	5.1781e-06						3.375	0.3067	0.1043	0.0083541	1.2852e-06
			3.4	0.25	0.39	0.0535	5.1833e-06						3.4	0.3067	0.107	0.0085951	1.2865e-06
			3.425	0.25	0.39	0.055	5.1883e-06						3.425	0.3067	0.107	0.0088361	1.2877e-06
			3.45	0.24	0.4	0.055	5.1932e-06						3.45	0.2945	0.1097	0.0088361	1.2889e-06
			3.475	0.26	0.405	0.056	5.198e-06						3.475	0.319	0.1111	0.0089967	1.2901e-06
			3.5	0.27	0.405	0.0565	5.2027e-06						3.5	0.3313	0.1111	0.009077	1.2913e-06
			3.525	0.28	0.405	0.0585	5.2072e-06						3.525	0.3436	0.1111	0.0093983	1.2924e-06
			3.55	0.275	0.415	0.0605	5.2117e-06						3.55	0.3374	0.1139	0.0097197	1.2935e-06
			3.575	0.28	0.42	0.0625	5.216e-06						3.575	0.3436	0.1152	0.01	1.2946e-06
			3.6	0.29	0.42	0.063	5.2202e-06						3.6	0.3558	0.1152	0.0101	1.2956e-06
			3.625	0.295	0.42	0.065	5.2244e-06						3.625	0.362	0.1152	0.0104	1.2967e-06
			3.65	0.305	0.42	0.0665	5.2284e-06						3.65	0.3742	0.1152	0.0107	1.2977e-06
			3.675	0.3	0.43	0.067	5.2323e-06						3.675	0.3681	0.118	0.0108	1.2986e-06
			3.7	0.31	0.43	0.068	5.2361e-06						3.7	0.3804	0.118	0.0109	1.2996e-06
			3.725	0.315	0.43	0.0695	5.2399e-06						3.725	0.3865	0.118	0.0112	1.3005e-06
			3.75	0.32	0.43	0.072	5.2435e-06						3.75	0.3926	0.118	0.0116	1.3014e-06
			3.775	0.325	0.43	0.0725	5.2471e-06						3.775	0.3988	0.118	0.0116	1.3023e-06
			3.8	0.315	0.44	0.0725	5.2506e-06						3.8	0.3865	0.1207	0.0116	1.3032e-06
			3.825	0.315	0.445	0.077	5.2539e-06						3.825	0.3865	0.1221	0.0124	1.304e-06
			3.85	0.31	0.46	0.078	5.2572e-06						3.85	0.3804	0.1262	0.0125	1.3048e-06
			3.875	0.305	0.465	0.0795	5.2605e-06						3.875	0.3742	0.1276	0.0128	1.3056e-06
			3.9	0.3	0.47	0.0815	5.2636e-06						3.9	0.3681	0.1289	0.0131	1.3064e-06
			3.925	0.3	0.47	0.084	5.2667e-06						3.925	0.3681	0.1289	0.0135	1.3072e-06
			3.95	0.3	0.475	0.0875	5.2697e-06						3.95	0.3681	0.1303	0.0141	1.3079e-06
			3.975	0.285	0.49	0.091	5.2726e-06						3.975	0.3497	0.1344	0.0146	1.3086e-06
			4	0.29	0.49	0.093	5.2754e-06						4	0.3558	0.1344	0.0149	1.3093e-06
			4.025	0.28	0.505	0.095	5.2782e-06						4.025	0.3436	0.1385	0.0153	1.31e-06
			4.05	0.295	0.505	0.0975	5.2809e-06						4.05	0.362	0.1385	0.0157	1.3107e-06
			4.075	0.29	0.515	0.0995	5.2836e-06						4.075	0.3558	0.1413	0.016	1.3114e-06
			4.1	0.29	0.52	0.1015	5.2862e-06						4.1	0.3558	0.1427	0.0163	1.312e-06
			4.125	0.295	0.52	0.1025	5.2887e-06						4.125	0.362	0.1427	0.0165	1.3126e-06
			4.15	0.3	0.52	0.1035	5.2911e-06						4.15	0.3681	0.1427	0.0166	1.3132e-06
			4.175	0.315	0.52	0.106	5.2935e-06						4.175	0.3865	0.1427	0.017	1.3138e-06
			4.2	0.33	0.525	0.108	5.2959e-06						4.2	0.4049	0.144	0.0174	1.3144e-06
			4.225	0.34	0.525	0.109	5.2981e-06						4.225	0.4172	0.144	0.0175	1.315e-06
			4.25	0.345	0.525	0.112	5.3004e-06						4.25	0.4233	0.144	0.018	1.3155e-06
			4.275	0.35	0.53	0.114	5.3025e-06						4.275	0.4294	0.1454	0.0183	1.3161e-06
			4.3	0.345	0.54	0.115	5.3046e-06						4.3	0.4233	0.1481	0.0185	1.3166e-06
			4.325	0.345	0.54	0.118	5.3067e-06						4.325	0.4233	0.1481	0.019	1.3171e-06
			4.35	0.355	0.545	0.119	5.3087e-06						4.35	0.4356	0.1495	0.0191	1.3176e-06
			4.375	0.355	0.54	0.1195	5.3107e-06						4.375	0.4356	0.1481	0.0192	1.3181e-06
			4.4	0.36	0.54	0.12	5.3126e-06						4.4	0.4417	0.1481	0.0193	1.3186e-06
			4.425	0.355	0.545	0.1215	5.3145e-06						4.425	0.4356	0.1495	0.0195	1.319e-06
			4.45	0.35	0.55	0.123	5.3163e-06						4.45	0.4294	0.1509	0.0198	1.3195e-06
			4.475	0.345	0.56	0.125	5.3181e-06						4.475	0.4233	0.1536	0.0201	1.3199e-06
			4.5	0.355	0.56	0.1245	5.3198e-06						4.5	0.4356	0.1536	0.02	1.3203e-06
			4.525	0.355	0.56	0.1265	5.3215e-06						4.525	0.4356	0.1536	0.0203	1.3208e-06
			4.55	0.36	0.56	0.13	5.3232e-06						4.55	0.4417	0.1536	0.0209	1.3212e-06
			4.575	0.35	0.57	0.132	5.3248e-06						4.575	0.4294	0.1564	0.0212	1.3216e-06
			4.6	0.35	0.57	0.1325	5.3263e-06						4.6	0.4294	0.1564	0.0213	1.322e-06
			4.625	0.345	0.58	0.136	5.3279e-06						4.625	0.4233	0.1591	0.0218	1.3224e-06
			4.65	0.35	0.58	0.138	5.3294e-06						4.65	0.4294	0.1591	0.0222	1.3227e-06
			4.675	0.355	0.58	0.1395	5.3308e-06						4.675	0.4356	0.1591	0.0224	1.3231e-06
			4.7	0.34	0.595	0.1415	5.3323e-06						4.7	0.4172	0.1632	0.0227	1.3234e-06
			4.725	0.345	0.6	0.1455	5.3336e-06						4.725	0.4233	0.1646	0.0234	1.3238e-06
			4.75	0.35	0.61	0.1465	5.335e-06						4.75	0.4294	0.1674	0.0235	1.3241e-06
			4.775	0.355	0.62	0.1475	5.3363e-06						4.775	0.4356	0.1701	0.0237	1.3244e-06
			4.8	0.355	0.625	0.15	5.3376e-06						4.8	0.4356	0.1715	0.0241	1.3248e-06
			4.825	0.335	0.65	0.152	5.3389e-06						4.825	0.411	0.1783	0.0244	1.3251e-06
			4.85	0.35	0.655	0.154	5.3401e-06						4.85	0.4294	0.1797	0.0247	1.3254e-06
			4.875	0.355	0.655	0.1555	5.3413e-06						4.875	0.4356	0.1797	0.025	1.3257e-06
			4.9	0.37	0.655	0.156	5.3425e-06						4.9	0.454	0.1797	0.0251	1.326e-06
			4.925	0.365	0.665	0.159	5.3436e-06						4.925	0.4479	0.1824	0.0255	1.3263e-06
			4.95	0.37	0.665	0.1625	5.3447e-06						4.95	0.454	0.1824	0.0261	1.3265e-06
			4.975	0.385	0.665	0.1635	5.3458e-06						4.975	0.4724	0.1824	0.0263	1.3268e-06
			5	0.385	0.67	0.1655	5.3469e-06						5	0.4724	0.1838	0.0266	1.3271e-06
			5.025	0.385	0.675	0.1665	5.3479e-06						5.025	0.4724	0.1852	0.0267	1.3273e-06
			5.05	0.39	0.675	0.1685	5.3489e-06						5.05	0.4785	0.1852	0.0271	1.3276e-06
			5.075	0.38	0.685	0.1735	5.3499e-06						5.075	0.4663	0.1879	0.0279	1.3278e-06
			5.1	0.39	0.7	0.175	5.3508e-06						5.1	0.4785	0.192	0.0281	1.328e-06
			5.125	0.39	0.7	0.1775	5.3518e-06						5.125	0.4785	0.192	0.0285	1.3283e-06
			5.15	0.4	0.7	0.1785	5.3527e-06						5.15	0.4908	0.192	0.0287	1.3285e-06
			5.175	0.405	0.7	0.181	5.3536e-06						5.175	0.4969	0.192	0.0291	1.3287e-06
			5.2	0.4	0.7	0.183	5.3544e-06						5.2	0.4908	0.192	0.0294	1.3289e-06
			5.225	0.4	0.705	0.187	5.3553e-06						5.225	0.4908	0.1934	0.03	1.3292e-06
			5.25	0.4	0.715	0.1885	5.3561e-06						5.25	0.4908	0.1962	0.0303	1.3294e-06
			5.275	0.39	0.725	0.1895	5.3569e-06						5.275	0.4785	0.1989	0.0304	1.3296e-06
			5.3	0.395	0.725	0.192	5.3577e-06						5.3	0.4847	0.1989	0.0308	1.3298e-06
			5.325	0.39	0.735	0.1955	5.3585e-06						5.325	0.4785	0.2016	0.0314	1.3299e-06
			5.35	0.385	0.74	0.199	5.3592e-06						5.35	0.4724	0.203	0.032	1.3301e-06
			5.375	0.395	0.74	0.2005	5.36e-06						5.375	0.4847	0.203	0.0322	1.3303e-06
			5.4	0.385	0.75	0.2025	5.3607e-06						5.4	0.4724	0.2058	0.0325	1.3305e-06
			5.425	0.395	0.745	0.204	5.3614e-06						5.425	0.4847	0.2044	0.0328	1.3307e-06
			5.45	0.39	0.75	0.207	5.362e-06						5.45	0.4785	0.2058	0.0333	1.3308e-06
			5.475	0.41	0.755	0.209	5.3627e-06						5.475	0.5031	0.2071	0.0336	1.331e-06
			5.5	0.395	0.77	0.211	5.3634e-06						5.5	0.4847	0.2112	0.0339	1.3312e-06
			5.525	0.395	0.78	0.2125	5.364e-06						5.525	0.4847	0.214	0.0341	1.3313e-06
			5.55	0.385	0.79	0.214	5.3646e-06						5.55	0.4724	0.2167	0.0344	1.3315e-06
			5.575	0.38	0.795	0.2165	5.3652e-06						5.575	0.4663	0.2181	0.0348	1.3316e-06
			5.6	0.375	0.805	0.218	5.3658e-06						5.6	0.4601	0.2209	0.035	1.3318e-06
			5.625	0.39	0.81	0.222	5.3663e-06						5.625	0.4785	0.2222	0.0357	1.3319e-06
			5.65	0.39	0.815	0.2255	5.3669e-06						5.65	0.4785	0.2236	0.0362	1.332e-06
			5.675	0.38	0.82	0.228	5.3674e-06						5.675	0.4663	0.225	0.0366	1.3322e-06
			5.7	0.4	0.82	0.2315	5.368e-06						5.7	0.4908	0.225	0.0372	1.3323e-06
			5.725	0.4	0.825	0.234	5.3685e-06						5.725	0.4908	0.2263	0.0376	1.3324e-06
			5.75	0.405	0.835	0.236	5.369e-06						5.75	0.4969	0.2291	0.0379	1.3326e-06
			5.775	0.41	0.84	0.239	5.3695e-06						5.775	0.5031	0.2305	0.0384	1.3327e-06
			5.8	0.425	0.84	0.241	5.37e-06						5.8	0.5215	0.2305	0.0387	1.3328e-06
			5.825	0.42	0.85	0.243	5.3704e-06						5.825	0.5153	0.2332	0.039	1.3329e-06
			5.85	0.42	0.865	0.2455	5.3709e-06						5.85	0.5153	0.2373	0.0394	1.333e-06
			5.875	0.43	0.865	0.247	5.3713e-06						5.875	0.5276	0.2373	0.0397	1.3331e-06
			5.9	0.425	0.875	0.2475	5.3718e-06						5.9	0.5215	0.2401	0.0398	1.3333e-06
			5.925	0.425	0.88	0.251	5.3722e-06						5.925	0.5215	0.2414	0.0403	1.3333e-06
			5.95	0.43	0.88	0.255	5.3726e-06						5.95	0.5276	0.2414	0.041	1.3334e-06
			5.975	0.43	0.885	0.2585	5.373e-06						5.975	0.5276	0.2428	0.0415	1.3335e-06
			6	0.435	0.885	0.261	5.3734e-06						6	0.5337	0.2428	0.0419	1.3336e-06
			6.025	0.435	0.89	0.2655	5.3738e-06						6.025	0.5337	0.2442	0.0427	1.3337e-06
			6.05	0.435	0.895	0.2675	5.3742e-06						6.05	0.5337	0.2455	0.043	1.3338e-06
			6.075	0.43	0.905	0.2695	5.3745e-06						6.075	0.5276	0.2483	0.0433	1.3339e-06
			6.1	0.43	0.91	0.2725	5.3749e-06						6.1	0.5276	0.2497	0.0438	1.334e-06
			6.125	0.425	0.92	0.2735	5.3752e-06						6.125	0.5215	0.2524	0.0439	1.3341e-06
			6.15	0.435	0.93	0.2755	5.3756e-06						6.15	0.5337	0.2551	0.0443	1.3342e-06
			6.175	0.44	0.935	0.278	5.3759e-06						6.175	0.5399	0.2565	0.0447	1.3343e-06
			6.2	0.435	0.94	0.2795	5.3762e-06						6.2	0.5337	0.2579	0.0449	1.3343e-06
			6.225	0.435	0.945	0.2805	5.3765e-06						6.225	0.5337	0.2593	0.0451	1.3344e-06
			6.25	0.43	0.945	0.285	5.3769e-06						6.25	0.5276	0.2593	0.0458	1.3345e-06
			6.275	0.44	0.945	0.2895	5.3771e-06						6.275	0.5399	0.2593	0.0465	1.3346e-06
			6.3	0.455	0.945	0.294	5.3774e-06						6.3	0.5583	0.2593	0.0472	1.3346e-06
			6.325	0.45	0.95	0.297	5.3777e-06						6.325	0.5521	0.2606	0.0477	1.3347e-06
			6.35	0.44	0.965	0.3015	5.378e-06						6.35	0.5399	0.2647	0.0484	1.3348e-06
			6.375	0.43	0.975	0.303	5.3783e-06						6.375	0.5276	0.2675	0.0487	1.3349e-06
			6.4	0.44	0.98	0.305	5.3785e-06						6.4	0.5399	0.2689	0.049	1.3349e-06
			6.425	0.445	0.98	0.307	5.3788e-06						6.425	0.546	0.2689	0.0493	1.335e-06
			6.45	0.45	0.985	0.309	5.3791e-06						6.45	0.5521	0.2702	0.0496	1.3351e-06
			6.475	0.45	0.99	0.312	5.3793e-06						6.475	0.5521	0.2716	0.0501	1.3351e-06
			6.5	0.445	0.995	0.3155	5.3795e-06						6.5	0.546	0.273	0.0507	1.3352e-06
			6.525	0.435	1.005	0.3175	5.3798e-06						6.525	0.5337	0.2757	0.051	1.3352e-06
			6.55	0.435	1.015	0.3215	5.38e-06						6.55	0.5337	0.2785	0.0517	1.3353e-06
			6.575	0.43	1.025	0.326	5.3802e-06						6.575	0.5276	0.2812	0.0524	1.3353e-06
			6.6	0.44	1.025	0.3265	5.3804e-06						6.6	0.5399	0.2812	0.0525	1.3354e-06
			6.625	0.445	1.025	0.327	5.3807e-06						6.625	0.546	0.2812	0.0525	1.3355e-06
			6.65	0.455	1.025	0.329	5.3809e-06						6.65	0.5583	0.2812	0.0529	1.3355e-06
			6.675	0.455	1.03	0.336	5.3811e-06						6.675	0.5583	0.2826	0.054	1.3356e-06
			6.7	0.445	1.04	0.3405	5.3813e-06						6.7	0.546	0.2853	0.0547	1.3356e-06
			6.725	0.44	1.05	0.343	5.3814e-06						6.725	0.5399	0.2881	0.0551	1.3356e-06
			6.75	0.445	1.05	0.348	5.3816e-06						6.75	0.546	0.2881	0.0559	1.3357e-06
			6.775	0.445	1.05	0.351	5.3818e-06						6.775	0.546	0.2881	0.0564	1.3357e-06
			6.8	0.445	1.05	0.355	5.382e-06						6.8	0.546	0.2881	0.057	1.3358e-06
			6.825	0.46	1.06	0.358	5.3822e-06						6.825	0.5644	0.2908	0.0575	1.3358e-06
			6.85	0.465	1.065	0.36	5.3823e-06						6.85	0.5706	0.2922	0.0578	1.3359e-06
			6.875	0.46	1.075	0.363	5.3825e-06						6.875	0.5644	0.2949	0.0583	1.3359e-06
			6.9	0.465	1.09	0.367	5.3827e-06						6.9	0.5706	0.299	0.059	1.336e-06
			6.925	0.45	1.11	0.3695	5.3828e-06						6.925	0.5521	0.3045	0.0594	1.336e-06
			6.95	0.45	1.115	0.372	5.383e-06						6.95	0.5521	0.3059	0.0598	1.336e-06
			6.975	0.45	1.12	0.3755	5.3831e-06						6.975	0.5521	0.3073	0.0603	1.3361e-06
			7	0.46	1.12	0.379	5.3833e-06						7	0.5644	0.3073	0.0609	1.3361e-06
			7.025	0.48	1.12	0.3825	5.3834e-06						7.025	0.589	0.3073	0.0615	1.3361e-06
			7.05	0.48	1.12	0.386	5.3836e-06						7.05	0.589	0.3073	0.062	1.3362e-06
			7.075	0.48	1.125	0.389	5.3837e-06						7.075	0.589	0.3086	0.0625	1.3362e-06
			7.1	0.485	1.125	0.393	5.3838e-06						7.1	0.5951	0.3086	0.0631	1.3362e-06
			7.125	0.49	1.13	0.395	5.384e-06						7.125	0.6012	0.31	0.0635	1.3363e-06
			7.15	0.49	1.14	0.398	5.3841e-06						7.15	0.6012	0.3128	0.0639	1.3363e-06
			7.175	0.485	1.155	0.401	5.3842e-06						7.175	0.5951	0.3169	0.0644	1.3363e-06
			7.2	0.495	1.155	0.4035	5.3843e-06						7.2	0.6074	0.3169	0.0648	1.3364e-06
			7.225	0.495	1.155	0.406	5.3844e-06						7.225	0.6074	0.3169	0.0652	1.3364e-06
			7.25	0.495	1.155	0.4095	5.3846e-06						7.25	0.6074	0.3169	0.0658	1.3364e-06
			7.275	0.49	1.165	0.415	5.3847e-06						7.275	0.6012	0.3196	0.0667	1.3365e-06
			7.3	0.495	1.165	0.418	5.3848e-06						7.3	0.6074	0.3196	0.0672	1.3365e-06
			7.325	0.48	1.18	0.4215	5.3849e-06						7.325	0.589	0.3237	0.0677	1.3365e-06
			7.35	0.47	1.19	0.424	5.385e-06						7.35	0.5767	0.3265	0.0681	1.3365e-06
			7.375	0.47	1.195	0.4265	5.3851e-06						7.375	0.5767	0.3278	0.0685	1.3366e-06
			7.4	0.465	1.205	0.429	5.3852e-06						7.4	0.5706	0.3306	0.0689	1.3366e-06
			7.425	0.47	1.205	0.433	5.3853e-06						7.425	0.5767	0.3306	0.0696	1.3366e-06
			7.45	0.48	1.21	0.437	5.3854e-06						7.45	0.589	0.332	0.0702	1.3366e-06
			7.475	0.475	1.22	0.44	5.3855e-06						7.475	0.5828	0.3347	0.0707	1.3367e-06
			7.5	0.47	1.225	0.445	5.3856e-06						7.5	0.5767	0.3361	0.0715	1.3367e-06
			7.525	0.485	1.225	0.447	5.3856e-06						7.525	0.5951	0.3361	0.0718	1.3367e-06
			7.55	0.48	1.23	0.4535	5.3857e-06						7.55	0.589	0.3374	0.0729	1.3367e-06
			7.575	0.49	1.23	0.4575	5.3858e-06						7.575	0.6012	0.3374	0.0735	1.3367e-06
			7.6	0.49	1.24	0.46	5.3859e-06						7.6	0.6012	0.3402	0.0739	1.3368e-06
			7.625	0.49	1.245	0.4635	5.386e-06						7.625	0.6012	0.3416	0.0745	1.3368e-06
			7.65	0.485	1.25	0.4665	5.386e-06						7.65	0.5951	0.3429	0.0749	1.3368e-06
			7.675	0.495	1.25	0.4725	5.3861e-06						7.675	0.6074	0.3429	0.0759	1.3368e-06
			7.7	0.495	1.255	0.4765	5.3862e-06						7.7	0.6074	0.3443	0.0766	1.3368e-06
			7.725	0.505	1.255	0.48	5.3863e-06						7.725	0.6196	0.3443	0.0771	1.3368e-06
			7.75	0.51	1.255	0.4845	5.3863e-06						7.75	0.6258	0.3443	0.0778	1.3368e-06
			7.775	0.505	1.26	0.491	5.3864e-06						7.775	0.6196	0.3457	0.0789	1.3369e-06
			7.8	0.5	1.27	0.495	5.3865e-06						7.8	0.6135	0.3484	0.0795	1.3369e-06
			7.825	0.5	1.275	0.4985	5.3865e-06						7.825	0.6135	0.3498	0.0801	1.3369e-06
			7.85	0.51	1.28	0.5015	5.3866e-06						7.85	0.6258	0.3512	0.0806	1.3369e-06
			7.875	0.515	1.28	0.5045	5.3867e-06						7.875	0.6319	0.3512	0.0811	1.3369e-06
			7.9	0.51	1.29	0.5065	5.3867e-06						7.9	0.6258	0.3539	0.0814	1.3369e-06
			7.925	0.515	1.29	0.514	5.3868e-06						7.925	0.6319	0.3539	0.0826	1.337e-06
			7.95	0.525	1.29	0.5205	5.3868e-06						7.95	0.6442	0.3539	0.0836	1.337e-06
			7.975	0.515	1.3	0.5245	5.3869e-06						7.975	0.6319	0.3567	0.0843	1.337e-06
			8	0.515	1.31	0.5285	5.3869e-06						8	0.6319	0.3594	0.0849	1.337e-06
			8.025	0.505	1.315	0.532	5.387e-06						8.025	0.6196	0.3608	0.0855	1.337e-06
			8.05	0.5	1.32	0.538	5.387e-06						8.05	0.6135	0.3621	0.0864	1.337e-06
			8.075	0.495	1.325	0.543	5.3871e-06						8.075	0.6074	0.3635	0.0872	1.337e-06
			8.1	0.5	1.33	0.5495	5.3871e-06						8.1	0.6135	0.3649	0.0883	1.337e-06
			8.125	0.515	1.33	0.555	5.3872e-06						8.125	0.6319	0.3649	0.0892	1.3371e-06
			8.15	0.52	1.325	0.5605	5.3872e-06						8.15	0.638	0.3635	0.09	1.3371e-06
			8.175	0.52	1.33	0.563	5.3873e-06						8.175	0.638	0.3649	0.0904	1.3371e-06
			8.2	0.525	1.33	0.5695	5.3873e-06						8.2	0.6442	0.3649	0.0915	1.3371e-06
			8.225	0.525	1.33	0.574	5.3874e-06						8.225	0.6442	0.3649	0.0922	1.3371e-06
			8.25	0.525	1.34	0.58	5.3874e-06						8.25	0.6442	0.3676	0.0932	1.3371e-06
			8.275	0.52	1.35	0.5845	5.3875e-06						8.275	0.638	0.3704	0.0939	1.3371e-06
			8.3	0.525	1.355	0.587	5.3875e-06						8.3	0.6442	0.3717	0.0943	1.3371e-06
			8.325	0.53	1.36	0.5895	5.3875e-06						8.325	0.6503	0.3731	0.0947	1.3371e-06
			8.35	0.54	1.37	0.5935	5.3876e-06						8.35	0.6626	0.3759	0.0953	1.3372e-06
			8.375	0.56	1.37	0.5975	5.3876e-06						8.375	0.6871	0.3759	0.096	1.3372e-06
			8.4	0.555	1.375	0.6	5.3877e-06						8.4	0.681	0.3772	0.0964	1.3372e-06
			8.425	0.545	1.38	0.6035	5.3877e-06						8.425	0.6687	0.3786	0.097	1.3372e-06
			8.45	0.545	1.385	0.6055	5.3877e-06						8.45	0.6687	0.38	0.0973	1.3372e-06
			8.475	0.55	1.395	0.607	5.3878e-06						8.475	0.6748	0.3827	0.0975	1.3372e-06
			8.5	0.54	1.415	0.612	5.3878e-06						8.5	0.6626	0.3882	0.0983	1.3372e-06
			8.525	0.53	1.42	0.62	5.3878e-06						8.525	0.6503	0.3896	0.0996	1.3372e-06
			8.55	0.525	1.43	0.625	5.3879e-06						8.55	0.6442	0.3923	0.1004	1.3372e-06
			8.575	0.535	1.43	0.6305	5.3879e-06						8.575	0.6564	0.3923	0.1013	1.3372e-06
			8.6	0.54	1.435	0.635	5.3879e-06						8.6	0.6626	0.3937	0.102	1.3372e-06
			8.625	0.555	1.435	0.643	5.3879e-06						8.625	0.681	0.3937	0.1033	1.3372e-06
			8.65	0.545	1.45	0.6465	5.388e-06						8.65	0.6687	0.3978	0.1039	1.3373e-06
			8.675	0.555	1.45	0.651	5.388e-06						8.675	0.681	0.3978	0.1046	1.3373e-06
			8.7	0.555	1.46	0.658	5.388e-06						8.7	0.681	0.4005	0.1057	1.3373e-06
			8.725	0.555	1.465	0.6635	5.3881e-06						8.725	0.681	0.4019	0.1066	1.3373e-06
			8.75	0.545	1.475	0.6695	5.3881e-06						8.75	0.6687	0.4047	0.1076	1.3373e-06
			8.775	0.56	1.475	0.673	5.3881e-06						8.775	0.6871	0.4047	0.1081	1.3373e-06
			8.8	0.55	1.49	0.678	5.3881e-06						8.8	0.6748	0.4088	0.1089	1.3373e-06
			8.825	0.56	1.485	0.6825	5.3882e-06						8.825	0.6871	0.4074	0.1096	1.3373e-06
			8.85	0.565	1.485	0.6895	5.3882e-06						8.85	0.6933	0.4074	0.1108	1.3373e-06
			8.875	0.555	1.5	0.697	5.3882e-06						8.875	0.681	0.4115	0.112	1.3373e-06
			8.9	0.545	1.51	0.7045	5.3882e-06						8.9	0.6687	0.4143	0.1132	1.3373e-06
			8.925	0.545	1.515	0.7065	5.3882e-06						8.925	0.6687	0.4156	0.1135	1.3373e-06
			8.95	0.545	1.52	0.7105	5.3883e-06						8.95	0.6687	0.417	0.1141	1.3373e-06
			8.975	0.56	1.52	0.7155	5.3883e-06						8.975	0.6871	0.417	0.1149	1.3373e-06
			9	0.56	1.52	0.722	5.3883e-06						9	0.6871	0.417	0.116	1.3373e-06
			9.025	0.56	1.525	0.727	5.3883e-06						9.025	0.6871	0.4184	0.1168	1.3373e-06
			9.05	0.565	1.525	0.732	5.3883e-06						9.05	0.6933	0.4184	0.1176	1.3373e-06
			9.075	0.58	1.525	0.737	5.3884e-06						9.075	0.7117	0.4184	0.1184	1.3374e-06
			9.1	0.575	1.53	0.7455	5.3884e-06						9.1	0.7055	0.4198	0.1198	1.3374e-06
			9.125	0.565	1.54	0.749	5.3884e-06						9.125	0.6933	0.4225	0.1203	1.3374e-06
			9.15	0.575	1.535	0.753	5.3884e-06						9.15	0.7055	0.4211	0.121	1.3374e-06
			9.175	0.58	1.545	0.757	5.3884e-06						9.175	0.7117	0.4239	0.1216	1.3374e-06
			9.2	0.575	1.56	0.7605	5.3885e-06						9.2	0.7055	0.428	0.1222	1.3374e-06
			9.225	0.57	1.565	0.767	5.3885e-06						9.225	0.6994	0.4294	0.1232	1.3374e-06
			9.25	0.575	1.565	0.7705	5.3885e-06						9.25	0.7055	0.4294	0.1238	1.3374e-06
			9.275	0.565	1.575	0.777	5.3885e-06						9.275	0.6933	0.4321	0.1248	1.3374e-06
			9.3	0.565	1.585	0.785	5.3885e-06						9.3	0.6933	0.4348	0.1261	1.3374e-06
			9.325	0.56	1.595	0.787	5.3885e-06						9.325	0.6871	0.4376	0.1264	1.3374e-06
			9.35	0.55	1.61	0.792	5.3885e-06						9.35	0.6748	0.4417	0.1272	1.3374e-06
			9.375	0.555	1.61	0.797	5.3886e-06						9.375	0.681	0.4417	0.128	1.3374e-06
			9.4	0.55	1.615	0.8	5.3886e-06						9.4	0.6748	0.4431	0.1285	1.3374e-06
			9.425	0.56	1.605	0.8045	5.3886e-06						9.425	0.6871	0.4403	0.1292	1.3374e-06
			9.45	0.555	1.61	0.812	5.3886e-06						9.45	0.681	0.4417	0.1305	1.3374e-06
			9.475	0.55	1.62	0.816	5.3886e-06						9.475	0.6748	0.4444	0.1311	1.3374e-06
			9.5	0.55	1.63	0.8235	5.3886e-06						9.5	0.6748	0.4472	0.1323	1.3374e-06
			9.525	0.545	1.645	0.8265	5.3886e-06						9.525	0.6687	0.4513	0.1328	1.3374e-06
			9.55	0.55	1.65	0.8285	5.3886e-06						9.55	0.6748	0.4527	0.1331	1.3374e-06
			9.575	0.56	1.65	0.8335	5.3887e-06						9.575	0.6871	0.4527	0.1339	1.3374e-06
			9.6	0.545	1.665	0.8405	5.3887e-06						9.6	0.6687	0.4568	0.135	1.3374e-06
			9.625	0.555	1.665	0.845	5.3887e-06						9.625	0.681	0.4568	0.1358	1.3374e-06
			9.65	0.56	1.665	0.848	5.3887e-06						9.65	0.6871	0.4568	0.1362	1.3374e-06
			9.675	0.565	1.66	0.8545	5.3887e-06						9.675	0.6933	0.4554	0.1373	1.3374e-06
			9.7	0.57	1.66	0.8605	5.3887e-06						9.7	0.6994	0.4554	0.1382	1.3374e-06
			9.725	0.57	1.665	0.8665	5.3887e-06						9.725	0.6994	0.4568	0.1392	1.3374e-06
			9.75	0.56	1.675	0.87	5.3887e-06						9.75	0.6871	0.4595	0.1398	1.3374e-06
			9.775	0.56	1.675	0.8755	5.3887e-06						9.775	0.6871	0.4595	0.1407	1.3374e-06
			9.8	0.575	1.68	0.88	5.3887e-06						9.8	0.7055	0.4609	0.1414	1.3374e-06
			9.825	0.58	1.685	0.8845	5.3888e-06						9.825	0.7117	0.4623	0.1421	1.3375e-06
			9.85	0.57	1.7	0.892	5.3888e-06						9.85	0.6994	0.4664	0.1433	1.3375e-06
			9.875	0.57	1.705	0.8985	5.3888e-06						9.875	0.6994	0.4678	0.1443	1.3375e-06
			9.9	0.57	1.71	0.9025	5.3888e-06						9.9	0.6994	0.4691	0.145	1.3375e-06
			9.925	0.565	1.72	0.907	5.3888e-06						9.925	0.6933	0.4719	0.1457	1.3375e-06
			9.95	0.55	1.74	0.913	5.3888e-06						9.95	0.6748	0.4774	0.1467	1.3375e-06
			9.975	0.545	1.745	0.9165	5.3888e-06						9.975	0.6687	0.4787	0.1472	1.3375e-06
			10	0.55	1.745	0.925	5.3888e-06						10	0.6748	0.4787	0.1486	1.3375e-06
			10.025	0.55	1.75	0.928	5.3888e-06						10.025	0.6748	0.4801	0.1491	1.3375e-06
			10.05	0.555	1.75	0.932	5.3888e-06						10.05	0.681	0.4801	0.1497	1.3375e-06
			10.075	0.58	1.75	0.9445	5.3888e-06						10.075	0.7117	0.4801	0.1517	1.3375e-06
			10.1	0.585	1.75	0.9475	5.3888e-06						10.1	0.7178	0.4801	0.1522	1.3375e-06
			10.125	0.59	1.755	0.95	5.3889e-06						10.125	0.7239	0.4815	0.1526	1.3375e-06
			10.15	0.57	1.77	0.9555	5.3889e-06						10.15	0.6994	0.4856	0.1535	1.3375e-06
			10.175	0.58	1.765	0.9605	5.3889e-06						10.175	0.7117	0.4842	0.1543	1.3375e-06
			10.2	0.585	1.765	0.965	5.3889e-06						10.2	0.7178	0.4842	0.155	1.3375e-06
			10.225	0.58	1.775	0.9715	5.3889e-06						10.225	0.7117	0.487	0.1561	1.3375e-06
			10.25	0.585	1.775	0.977	5.3889e-06						10.25	0.7178	0.487	0.157	1.3375e-06
			10.275	0.58	1.78	0.981	5.3889e-06						10.275	0.7117	0.4883	0.1576	1.3375e-06
			10.3	0.58	1.785	0.986	5.3889e-06						10.3	0.7117	0.4897	0.1584	1.3375e-06
			10.325	0.58	1.79	0.993	5.3889e-06						10.325	0.7117	0.4911	0.1595	1.3375e-06
			10.35	0.57	1.805	0.9995	5.3889e-06						10.35	0.6994	0.4952	0.1606	1.3375e-06
			10.375	0.56	1.82	1.0095	5.3889e-06						10.375	0.6871	0.4993	0.1622	1.3375e-06
			10.4	0.555	1.825	1.01	5.3889e-06						10.4	0.681	0.5007	0.1623	1.3375e-06
			10.425	0.57	1.83	1.012	5.3889e-06						10.425	0.6994	0.5021	0.1626	1.3375e-06
			10.45	0.565	1.835	1.017	5.3889e-06						10.45	0.6933	0.5034	0.1634	1.3375e-06
			10.475	0.6	1.835	1.023	5.3889e-06						10.475	0.7362	0.5034	0.1644	1.3375e-06
			10.5	0.6	1.845	1.0275	5.3889e-06						10.5	0.7362	0.5062	0.1651	1.3375e-06
			10.525	0.595	1.855	1.033	5.3889e-06						10.525	0.7301	0.5089	0.166	1.3375e-06
			10.55	0.585	1.865	1.039	5.3889e-06						10.55	0.7178	0.5117	0.1669	1.3375e-06
			10.575	0.58	1.875	1.0465	5.3889e-06						10.575	0.7117	0.5144	0.1681	1.3375e-06
			10.6	0.58	1.875	1.0505	5.3889e-06						10.6	0.7117	0.5144	0.1688	1.3375e-06
			10.625	0.59	1.875	1.056	5.389e-06						10.625	0.7239	0.5144	0.1697	1.3375e-06
			10.65	0.595	1.88	1.0615	5.389e-06						10.65	0.7301	0.5158	0.1705	1.3375e-06
			10.675	0.605	1.885	1.0675	5.389e-06						10.675	0.7423	0.5171	0.1715	1.3375e-06
			10.7	0.59	1.9	1.073	5.389e-06						10.7	0.7239	0.5213	0.1724	1.3375e-06
			10.725	0.595	1.905	1.0805	5.389e-06						10.725	0.7301	0.5226	0.1736	1.3375e-06
			10.75	0.595	1.91	1.085	5.389e-06						10.75	0.7301	0.524	0.1743	1.3375e-06
			10.775	0.6	1.91	1.0875	5.389e-06						10.775	0.7362	0.524	0.1747	1.3375e-06
			10.8	0.615	1.905	1.0915	5.389e-06						10.8	0.7546	0.5226	0.1754	1.3375e-06
			10.825	0.61	1.91	1.1015	5.389e-06						10.825	0.7485	0.524	0.177	1.3375e-06
			10.85	0.625	1.915	1.1105	5.389e-06						10.85	0.7669	0.5254	0.1784	1.3375e-06
			10.875	0.625	1.92	1.1145	5.389e-06						10.875	0.7669	0.5267	0.1791	1.3375e-06
			10.9	0.625	1.915	1.124	5.389e-06						10.9	0.7669	0.5254	0.1806	1.3375e-06
			10.925	0.635	1.925	1.1345	5.389e-06						10.925	0.7791	0.5281	0.1823	1.3375e-06
			10.95	0.635	1.93	1.139	5.389e-06						10.95	0.7791	0.5295	0.183	1.3375e-06
			10.975	0.635	1.93	1.144	5.389e-06						10.975	0.7791	0.5295	0.1838	1.3375e-06
			11	0.64	1.93	1.152	5.389e-06						11	0.7853	0.5295	0.1851	1.3375e-06
			11.025	0.65	1.935	1.1595	5.389e-06						11.025	0.7975	0.5309	0.1863	1.3375e-06
			11.05	0.655	1.94	1.1655	5.389e-06						11.05	0.8037	0.5322	0.1872	1.3375e-06
			11.075	0.655	1.945	1.1745	5.389e-06						11.075	0.8037	0.5336	0.1887	1.3375e-06
			11.1	0.645	1.96	1.1785	5.389e-06						11.1	0.7914	0.5377	0.1893	1.3375e-06
			11.125	0.64	1.98	1.183	5.389e-06						11.125	0.7853	0.5432	0.1901	1.3375e-06
			11.15	0.63	1.99	1.1885	5.389e-06						11.15	0.773	0.546	0.1909	1.3375e-06
			11.175	0.645	1.99	1.192	5.389e-06						11.175	0.7914	0.546	0.1915	1.3375e-06
			11.2	0.64	1.995	1.1965	5.389e-06						11.2	0.7853	0.5473	0.1922	1.3375e-06
			11.225	0.64	2	1.2045	5.389e-06						11.225	0.7853	0.5487	0.1935	1.3375e-06
			11.25	0.65	2	1.2085	5.389e-06						11.25	0.7975	0.5487	0.1942	1.3375e-06
			11.275	0.65	2.005	1.214	5.389e-06						11.275	0.7975	0.5501	0.195	1.3375e-06
			11.3	0.645	2.015	1.2185	5.389e-06						11.3	0.7914	0.5528	0.1958	1.3375e-06
			11.325	0.645	2.02	1.226	5.389e-06						11.325	0.7914	0.5542	0.197	1.3375e-06
			11.35	0.645	2.025	1.2315	5.389e-06						11.35	0.7914	0.5556	0.1978	1.3375e-06
			11.375	0.635	2.035	1.239	5.389e-06						11.375	0.7791	0.5583	0.1991	1.3375e-06
			11.4	0.615	2.055	1.2465	5.389e-06						11.4	0.7546	0.5638	0.2003	1.3375e-06
			11.425	0.625	2.055	1.2505	5.389e-06						11.425	0.7669	0.5638	0.2009	1.3375e-06
			11.45	0.62	2.06	1.26	5.389e-06						11.45	0.7607	0.5652	0.2024	1.3375e-06
			11.475	0.62	2.06	1.2695	5.389e-06						11.475	0.7607	0.5652	0.204	1.3375e-06
			11.5	0.62	2.065	1.277	5.389e-06						11.5	0.7607	0.5665	0.2052	1.3375e-06
			11.525	0.64	2.065	1.284	5.389e-06						11.525	0.7853	0.5665	0.2063	1.3375e-06
			11.55	0.64	2.065	1.2875	5.3891e-06						11.55	0.7853	0.5665	0.2068	1.3375e-06
			11.575	0.645	2.065	1.295	5.3891e-06						11.575	0.7914	0.5665	0.208	1.3375e-06
			11.6	0.645	2.065	1.302	5.3891e-06						11.6	0.7914	0.5665	0.2092	1.3375e-06
			11.625	0.65	2.07	1.31	5.3891e-06						11.625	0.7975	0.5679	0.2105	1.3375e-06
			11.65	0.655	2.075	1.3175	5.3891e-06						11.65	0.8037	0.5693	0.2117	1.3375e-06
			11.675	0.65	2.08	1.321	5.3891e-06						11.675	0.7975	0.5706	0.2122	1.3375e-06
			11.7	0.645	2.095	1.327	5.3891e-06						11.7	0.7914	0.5748	0.2132	1.3375e-06
			11.725	0.645	2.09	1.333	5.3891e-06						11.725	0.7914	0.5734	0.2142	1.3375e-06
			11.75	0.655	2.09	1.337	5.3891e-06						11.75	0.8037	0.5734	0.2148	1.3375e-06
			11.775	0.655	2.09	1.3405	5.3891e-06						11.775	0.8037	0.5734	0.2154	1.3375e-06
			11.8	0.66	2.085	1.349	5.3891e-06						11.8	0.8098	0.572	0.2167	1.3375e-06
			11.825	0.66	2.085	1.3575	5.3891e-06						11.825	0.8098	0.572	0.2181	1.3375e-06
			11.85	0.65	2.095	1.3625	5.3891e-06						11.85	0.7975	0.5748	0.2189	1.3375e-06
			11.875	0.65	2.09	1.3695	5.3891e-06						11.875	0.7975	0.5734	0.22	1.3375e-06
			11.9	0.65	2.095	1.377	5.3891e-06						11.9	0.7975	0.5748	0.2212	1.3375e-06
			11.925	0.655	2.085	1.3815	5.3891e-06						11.925	0.8037	0.572	0.2219	1.3375e-06
			11.95	0.64	2.095	1.3885	5.3891e-06						11.95	0.7853	0.5748	0.2231	1.3375e-06
			11.975	0.645	2.085	1.397	5.3891e-06						11.975	0.7914	0.572	0.2244	1.3375e-06
			12	0.65	2.085	1.406	5.3891e-06						12	0.7975	0.572	0.2259	1.3375e-06
			12.025	0.645	2.1	1.412	5.3891e-06						12.025	0.7914	0.5761	0.2268	1.3375e-06
			12.05	0.66	2.1	1.4165	5.3891e-06						12.05	0.8098	0.5761	0.2276	1.3375e-06
			12.075	0.67	2.105	1.4205	5.3891e-06						12.075	0.8221	0.5775	0.2282	1.3375e-06
			12.1	0.675	2.11	1.4275	5.3891e-06						12.1	0.8282	0.5789	0.2293	1.3375e-06
			12.125	0.68	2.115	1.432	5.3891e-06						12.125	0.8344	0.5802	0.2301	1.3375e-06
			12.15	0.68	2.115	1.438	5.3891e-06						12.15	0.8344	0.5802	0.231	1.3375e-06
			12.175	0.67	2.125	1.4455	5.3891e-06						12.175	0.8221	0.583	0.2322	1.3375e-06
			12.2	0.665	2.135	1.4575	5.3891e-06						12.2	0.816	0.5857	0.2342	1.3375e-06
			12.225	0.655	2.15	1.4625	5.3891e-06						12.225	0.8037	0.5898	0.235	1.3375e-06
			12.25	0.655	2.16	1.4695	5.3891e-06						12.25	0.8037	0.5926	0.2361	1.3375e-06
			12.275	0.66	2.165	1.475	5.3891e-06						12.275	0.8098	0.594	0.237	1.3375e-06
			12.3	0.65	2.17	1.4785	5.3891e-06						12.3	0.7975	0.5953	0.2375	1.3375e-06
			12.325	0.645	2.18	1.4815	5.3891e-06						12.325	0.7914	0.5981	0.238	1.3375e-06
			12.35	0.645	2.195	1.489	5.3891e-06						12.35	0.7914	0.6022	0.2392	1.3375e-06
			12.375	0.65	2.2	1.495	5.3891e-06						12.375	0.7975	0.6036	0.2402	1.3375e-06
			12.4	0.645	2.21	1.5	5.3891e-06						12.4	0.7914	0.6063	0.241	1.3375e-06
			12.425	0.645	2.215	1.5065	5.3891e-06						12.425	0.7914	0.6077	0.242	1.3375e-06
			12.45	0.645	2.22	1.511	5.3891e-06						12.45	0.7914	0.6091	0.2428	1.3375e-06
			12.475	0.65	2.23	1.519	5.3891e-06						12.475	0.7975	0.6118	0.244	1.3375e-06
			12.5	0.645	2.235	1.525	5.3891e-06						12.5	0.7914	0.6132	0.245	1.3375e-06
			12.525	0.645	2.235	1.532	5.3891e-06						12.525	0.7914	0.6132	0.2461	1.3375e-06
			12.55	0.645	2.245	1.5405	5.3891e-06						12.55	0.7914	0.6159	0.2475	1.3375e-06
			12.575	0.645	2.245	1.5495	5.3891e-06						12.575	0.7914	0.6159	0.2489	1.3375e-06
			12.6	0.64	2.25	1.5575	5.3891e-06						12.6	0.7853	0.6173	0.2502	1.3375e-06
			12.625	0.63	2.26	1.5645	5.3891e-06						12.625	0.773	0.62	0.2513	1.3375e-06
			12.65	0.64	2.26	1.5715	5.3891e-06						12.65	0.7853	0.62	0.2525	1.3375e-06
			12.675	0.645	2.26	1.58	5.3891e-06						12.675	0.7914	0.62	0.2538	1.3375e-06
			12.7	0.64	2.265	1.587	5.3891e-06						12.7	0.7853	0.6214	0.255	1.3375e-06
			12.725	0.625	2.28	1.591	5.3891e-06						12.725	0.7669	0.6255	0.2556	1.3375e-06
			12.75	0.625	2.28	1.5985	5.3891e-06						12.75	0.7669	0.6255	0.2568	1.3375e-06
			12.775	0.63	2.28	1.6045	5.3891e-06						12.775	0.773	0.6255	0.2578	1.3375e-06
			12.8	0.625	2.28	1.614	5.3891e-06						12.8	0.7669	0.6255	0.2593	1.3375e-06
			12.825	0.645	2.28	1.623	5.3891e-06						12.825	0.7914	0.6255	0.2607	1.3375e-06
			12.85	0.645	2.29	1.6295	5.3891e-06						12.85	0.7914	0.6283	0.2618	1.3375e-06
			12.875	0.65	2.29	1.633	5.3891e-06						12.875	0.7975	0.6283	0.2624	1.3375e-06
			12.9	0.65	2.295	1.6375	5.3891e-06						12.9	0.7975	0.6296	0.2631	1.3375e-06
			12.925	0.645	2.295	1.645	5.3891e-06						12.925	0.7914	0.6296	0.2643	1.3375e-06
			12.95	0.66	2.295	1.654	5.3891e-06						12.95	0.8098	0.6296	0.2657	1.3375e-06
			12.975	0.66	2.3	1.662	5.3891e-06						12.975	0.8098	0.631	0.267	1.3375e-06
			13	0.67	2.3	1.67	5.3891e-06						13	0.8221	0.631	0.2683	1.3375e-06
			13.025	0.67	2.31	1.678	5.3891e-06						13.025	0.8221	0.6337	0.2696	1.3375e-06
			13.05	0.675	2.32	1.685	5.3891e-06						13.05	0.8282	0.6365	0.2707	1.3375e-06
			13.075	0.675	2.33	1.6895	5.3891e-06						13.075	0.8282	0.6392	0.2714	1.3375e-06
			13.1	0.66	2.345	1.695	5.3891e-06						13.1	0.8098	0.6433	0.2723	1.3375e-06
			13.125	0.665	2.35	1.7	5.3891e-06						13.125	0.816	0.6447	0.2731	1.3375e-06
			13.15	0.67	2.355	1.708	5.3891e-06						13.15	0.8221	0.6461	0.2744	1.3375e-06
			13.175	0.67	2.36	1.7135	5.3891e-06						13.175	0.8221	0.6475	0.2753	1.3375e-06
			13.2	0.67	2.36	1.7205	5.3891e-06						13.2	0.8221	0.6475	0.2764	1.3375e-06
			13.225	0.67	2.36	1.725	0.0042508						13.225	0.8221	0.6475	0.2771	0.001055
			13.25	0.66	2.365	1.7295	0.0042508						13.25	0.8098	0.6488	0.2779	0.001055
			13.275	0.665	2.365	1.7395	0.0042535						13.275	0.816	0.6488	0.2795	0.0010557
			13.3	0.66	2.37	1.749	0.0042553						13.3	0.8098	0.6502	0.281	0.0010561
			13.325	0.655	2.375	1.755	0.0042568						13.325	0.8037	0.6516	0.282	0.0010565
			13.35	0.66	2.38	1.763	0.0042581						13.35	0.8098	0.6529	0.2832	0.0010568
			13.375	0.66	2.38	1.77	0.0042593						13.375	0.8098	0.6529	0.2844	0.0010571
			13.4	0.655	2.39	1.7765	0.0042603						13.4	0.8037	0.6557	0.2854	0.0010574
			13.425	0.66	2.39	1.782	0.0042614						13.425	0.8098	0.6557	0.2863	0.0010577
			13.45	0.665	2.395	1.791	0.0042624						13.45	0.816	0.6571	0.2877	0.0010579
			13.475	0.665	2.405	1.794	0.0042634						13.475	0.816	0.6598	0.2882	0.0010582
			13.5	0.67	2.405	1.803	0.0042644						13.5	0.8221	0.6598	0.2897	0.0010584
			13.525	0.675	2.415	1.8095	0.0042655						13.525	0.8282	0.6626	0.2907	0.0010587
			13.55	0.68	2.415	1.822	0.0042665						13.55	0.8344	0.6626	0.2927	0.0010589
			13.575	0.68	2.415	1.8285	0.0042675						13.575	0.8344	0.6626	0.2938	0.0010592
			13.6	0.685	2.415	1.8335	0.0042686						13.6	0.8405	0.6626	0.2946	0.0010594
			13.625	0.69	2.415	1.841	0.0042697						13.625	0.8466	0.6626	0.2958	0.0010597
			13.65	0.69	2.415	1.8475	0.0042708						13.65	0.8466	0.6626	0.2968	0.00106
			13.675	0.7	2.415	1.856	0.0042719						13.675	0.8589	0.6626	0.2982	0.0010603
			13.7	0.695	2.42	1.862	0.004273						13.7	0.8528	0.6639	0.2991	0.0010605
			13.725	0.685	2.43	1.8665	0.0085196						13.725	0.8405	0.6667	0.2999	0.0021145
			13.75	0.67	2.45	1.8725	0.0085208						13.75	0.8221	0.6722	0.3008	0.0021148
			13.775	0.665	2.455	1.882	0.0085247						13.775	0.816	0.6735	0.3024	0.0021158
			13.8	0.665	2.46	1.8875	0.0085279						13.8	0.816	0.6749	0.3032	0.0021166
			13.825	0.665	2.465	1.8955	0.0085306						13.825	0.816	0.6763	0.3045	0.0021172
			13.85	0.66	2.475	1.898	0.0085332						13.85	0.8098	0.679	0.3049	0.0021179
			13.875	0.655	2.48	1.9035	0.0043037						13.875	0.8037	0.6804	0.3058	0.0010682
			13.9	0.655	2.485	1.91	0.0043064						13.9	0.8037	0.6818	0.3069	0.0010688
			13.925	0.68	2.49	1.921	0.0043069						13.925	0.8344	0.6831	0.3086	0.0010689
			13.95	0.68	2.49	1.9255	0.0043074						13.95	0.8344	0.6831	0.3093	0.0010691
			13.975	0.685	2.495	1.9335	0.004308						13.975	0.8405	0.6845	0.3106	0.0010692
			14	0.685	2.49	1.9425	0.0043085						14	0.8405	0.6831	0.3121	0.0010693
			14.025	0.69	2.49	1.9495	7.1952e-05						14.025	0.8466	0.6831	0.3132	1.7858e-05
			14.05	0.69	2.495	1.957	7.303e-05						14.05	0.8466	0.6845	0.3144	1.8126e-05
			14.075	0.69	2.5	1.9645	7.2369e-05						14.075	0.8466	0.6859	0.3156	1.7962e-05
			14.1	0.69	2.505	1.9745	7.1699e-05						14.1	0.8466	0.6872	0.3172	1.7795e-05
			14.125	0.69	2.51	1.983	7.1039e-05						14.125	0.8466	0.6886	0.3186	1.7631e-05
			14.15	0.69	2.505	1.9885	7.0388e-05						14.15	0.8466	0.6872	0.3195	1.747e-05
			14.175	0.685	2.515	1.9955	6.9747e-05						14.175	0.8405	0.69	0.3206	1.7311e-05
			14.2	0.685	2.525	2.0035	6.9115e-05						14.2	0.8405	0.6927	0.3219	1.7154e-05
			14.225	0.68	2.53	2.0135	6.8493e-05						14.225	0.8344	0.6941	0.3235	1.7e-05
			14.25	0.67	2.54	2.02	6.7859e-05						14.25	0.8221	0.6968	0.3245	1.6842e-05
			14.275	0.655	2.55	2.027	6.7252e-05						14.275	0.8037	0.6996	0.3256	1.6692e-05
			14.3	0.655	2.555	2.033	6.6655e-05						14.3	0.8037	0.701	0.3266	1.6543e-05
			14.325	0.66	2.555	2.0415	6.6063e-05						14.325	0.8098	0.701	0.328	1.6396e-05
			14.35	0.655	2.56	2.0485	6.5481e-05						14.35	0.8037	0.7023	0.3291	1.6252e-05
			14.375	0.65	2.565	2.057	6.4888e-05						14.375	0.7975	0.7037	0.3305	1.6105e-05
			14.4	0.65	2.57	2.062	6.4324e-05						14.4	0.7975	0.7051	0.3313	1.5965e-05
			14.425	0.655	2.565	2.072	6.3762e-05						14.425	0.8037	0.7037	0.3329	1.5825e-05
			14.45	0.65	2.575	2.079	6.3193e-05						14.45	0.7975	0.7064	0.334	1.5684e-05
			14.475	0.655	2.575	2.0865	6.2649e-05						14.475	0.8037	0.7064	0.3352	1.5549e-05
			14.5	0.665	2.575	2.094	6.211e-05						14.5	0.816	0.7064	0.3364	1.5415e-05
			14.525	0.665	2.575	2.1025	6.1554e-05						14.525	0.816	0.7064	0.3378	1.5277e-05
			14.55	0.665	2.58	2.108	6.1034e-05						14.55	0.816	0.7078	0.3387	1.5148e-05
			14.575	0.675	2.58	2.1175	6.0492e-05						14.575	0.8282	0.7078	0.3402	1.5014e-05
			14.6	0.67	2.585	2.1265	5.9987e-05						14.6	0.8221	0.7092	0.3416	1.4888e-05
			14.625	0.675	2.585	2.1335	5.9457e-05						14.625	0.8282	0.7092	0.3428	1.4757e-05
			14.65	0.68	2.585	2.1445	5.8957e-05						14.65	0.8344	0.7092	0.3445	1.4633e-05
			14.675	0.68	2.59	2.152	5.8441e-05						14.675	0.8344	0.7106	0.3457	1.4505e-05
			14.7	0.68	2.595	2.1575	5.7961e-05						14.7	0.8344	0.7119	0.3466	1.4386e-05
			14.725	0.685	2.595	2.16	0.0043028						14.725	0.8405	0.7119	0.347	0.0010679
			14.75	0.68	2.605	2.169	0.0043023						14.75	0.8344	0.7147	0.3485	0.0010678
			14.775	0.695	2.605	2.176	0.0043046						14.775	0.8528	0.7147	0.3496	0.0010684
			14.8	0.695	2.6	2.182	0.0043059						14.8	0.8528	0.7133	0.3506	0.0010687
			14.825	0.695	2.6	2.1935	0.0043069						14.825	0.8528	0.7133	0.3524	0.0010689
			14.85	0.7	2.6	2.202	0.0043078						14.85	0.8589	0.7133	0.3538	0.0010692
			14.875	0.7	2.6	2.2105	0.0043085						14.875	0.8589	0.7133	0.3551	0.0010693
			14.9	0.705	2.605	2.219	0.0043091						14.9	0.865	0.7147	0.3565	0.0010695
			14.925	0.705	2.615	2.2275	0.0043097						14.925	0.865	0.7174	0.3579	0.0010696
			14.95	0.695	2.625	2.2355	0.0043102						14.95	0.8528	0.7202	0.3591	0.0010698
			14.975	0.675	2.645	2.2485	0.0043108						14.975	0.8282	0.7257	0.3612	0.0010699
			15	0.685	2.65	2.254	0.0043114						15	0.8405	0.727	0.3621	0.0010701
			15.025	0.695	2.65	2.2605	0.004312						15.025	0.8528	0.727	0.3632	0.0010702
			15.05	0.695	2.66	2.266	0.0043125						15.05	0.8528	0.7298	0.364	0.0010703
			15.075	0.69	2.665	2.271	0.0043132						15.075	0.8466	0.7311	0.3648	0.0010705
			15.1	0.685	2.67	2.278	0.0043138						15.1	0.8405	0.7325	0.366	0.0010707
			15.125	0.685	2.665	2.289	0.0085599						15.125	0.8405	0.7311	0.3677	0.0021245
			15.15	0.71	2.66	2.297	0.0085605						15.15	0.8712	0.7298	0.369	0.0021247
			15.175	0.72	2.66	2.307	0.0085639						15.175	0.8834	0.7298	0.3706	0.0021255
			15.2	0.715	2.67	2.31	0.0085665						15.2	0.8773	0.7325	0.3711	0.0021262
			15.225	0.71	2.675	2.3175	0.0085688						15.225	0.8712	0.7339	0.3723	0.0021267
			15.25	0.73	2.68	2.3275	0.0085709						15.25	0.8957	0.7353	0.3739	0.0021272
			15.275	0.73	2.68	2.341	0.0085729						15.275	0.8957	0.7353	0.3761	0.0021277
			15.3	0.735	2.68	2.3505	0.0085748						15.3	0.9018	0.7353	0.3776	0.0021282
			15.325	0.735	2.68	2.3585	0.0043373						15.325	0.9018	0.7353	0.3789	0.0010765
			15.35	0.725	2.69	2.3615	0.0043399						15.35	0.8896	0.738	0.3794	0.0010771
			15.375	0.725	2.69	2.37	0.0043407						15.375	0.8896	0.738	0.3808	0.0010773
			15.4	0.73	2.69	2.379	0.0043416						15.4	0.8957	0.738	0.3822	0.0010776
			15.425	0.73	2.695	2.3845	0.0043424						15.425	0.8957	0.7394	0.3831	0.0010778
			15.45	0.73	2.69	2.3925	0.0085887						15.45	0.8957	0.738	0.3844	0.0021317
			15.475	0.705	2.715	2.3985	0.0085897						15.475	0.865	0.7449	0.3853	0.0021319
			15.5	0.705	2.715	2.411	0.004349						15.5	0.865	0.7449	0.3873	0.0010794
			15.525	0.7	2.715	2.4175	0.0085982						15.525	0.8589	0.7449	0.3884	0.002134
			15.55	0.69	2.725	2.4225	0.0043685						15.55	0.8466	0.7476	0.3892	0.0010842
			15.575	0.7	2.72	2.433	0.0043723						15.575	0.8589	0.7462	0.3909	0.0010852
			15.6	0.71	2.72	2.44	0.0043728						15.6	0.8712	0.7462	0.392	0.0010853
			15.625	0.705	2.72	2.4475	0.00013041						15.625	0.865	0.7462	0.3932	3.2367e-05
			15.65	0.71	2.725	2.4555	0.00013118						15.65	0.8712	0.7476	0.3945	3.2558e-05
			15.675	0.71	2.74	2.4645	0.00012979						15.675	0.8712	0.7517	0.3959	3.2213e-05
			15.7	0.695	2.755	2.4755	0.0043738						15.7	0.8528	0.7558	0.3977	0.0010856
			15.725	0.69	2.755	2.488	0.0043723						15.725	0.8466	0.7558	0.3997	0.0010852
			15.75	0.695	2.75	2.4955	0.0043737						15.75	0.8528	0.7545	0.4009	0.0010855
			15.775	0.705	2.755	2.5085	0.0043742						15.775	0.865	0.7558	0.403	0.0010857
			15.8	0.71	2.755	2.5195	0.0129						15.8	0.8712	0.7558	0.4048	0.0032017
			15.825	0.71	2.76	2.5305	0.0129						15.825	0.8712	0.7572	0.4065	0.0032017
			15.85	0.715	2.76	2.536	0.0129						15.85	0.8773	0.7572	0.4074	0.0032017
			15.875	0.71	2.765	2.5435	0.0129						15.875	0.8712	0.7586	0.4086	0.0032017
			15.9	0.71	2.765	2.5555	0.0129						15.9	0.8712	0.7586	0.4106	0.0032017
			15.925	0.71	2.77	2.5645	0.0129						15.925	0.8712	0.7599	0.412	0.0032017
			15.95	0.705	2.77	2.5735	0.0129						15.95	0.865	0.7599	0.4134	0.0032017
			15.975	0.71	2.77	2.5795	0.0129						15.975	0.8712	0.7599	0.4144	0.0032017
			16	0.695	2.78	2.5855	0.0129						16	0.8528	0.7627	0.4154	0.0032017
			16.025	0.7	2.785	2.593	0.0129						16.025	0.8589	0.7641	0.4166	0.0032017
			16.05	0.7	2.79	2.601	0.0129						16.05	0.8589	0.7654	0.4179	0.0032017
			16.075	0.695	2.795	2.615	0.0129						16.075	0.8528	0.7668	0.4201	0.0032017
			16.1	0.675	2.815	2.625	0.0086557						16.1	0.8282	0.7723	0.4217	0.0021483
			16.125	0.685	2.815	2.6325	0.0086583						16.125	0.8405	0.7723	0.4229	0.0021489
			16.15	0.69	2.82	2.64	0.0086591						16.15	0.8466	0.7737	0.4241	0.0021491
			16.175	0.695	2.815	2.6485	0.00866						16.175	0.8528	0.7723	0.4255	0.0021494
			16.2	0.71	2.815	2.654	0.008661						16.2	0.8712	0.7723	0.4264	0.0021496
			16.225	0.715	2.81	2.6645	0.008662						16.225	0.8773	0.7709	0.4281	0.0021499
			16.25	0.71	2.81	2.674	0.0086631						16.25	0.8712	0.7709	0.4296	0.0021501
			16.275	0.71	2.825	2.685	0.0086643						16.275	0.8712	0.775	0.4314	0.0021504
			16.3	0.715	2.825	2.695	0.0086655						16.3	0.8773	0.775	0.433	0.0021507
			16.325	0.715	2.83	2.7015	0.0086668						16.325	0.8773	0.7764	0.434	0.0021511
			16.35	0.705	2.835	2.712	0.0086682						16.35	0.865	0.7778	0.4357	0.0021514
			16.375	0.705	2.845	2.7235	0.0086697						16.375	0.865	0.7805	0.4375	0.0021518
			16.4	0.7	2.85	2.736	0.0086712						16.4	0.8589	0.7819	0.4396	0.0021521
			16.425	0.7	2.855	2.7445	0.0086728						16.425	0.8589	0.7833	0.4409	0.0021525
			16.45	0.695	2.86	2.754	0.0129						16.45	0.8528	0.7846	0.4424	0.0032017
			16.475	0.69	2.87	2.7605	0.0129						16.475	0.8466	0.7874	0.4435	0.0032017
			16.5	0.7	2.87	2.777	0.0129						16.5	0.8589	0.7874	0.4461	0.0032017
			16.525	0.69	2.88	2.7915	0.0172						16.525	0.8466	0.7901	0.4485	0.0042689
			16.55	0.69	2.875	2.799	0.0172						16.55	0.8466	0.7888	0.4497	0.0042689
			16.575	0.69	2.875	2.81	0.0129						16.575	0.8466	0.7888	0.4514	0.0032017
			16.6	0.69	2.87	2.82	0.0129						16.6	0.8466	0.7874	0.453	0.0032017
			16.625	0.705	2.86	2.8305	0.013						16.625	0.865	0.7846	0.4547	0.0032265
			16.65	0.695	2.87	2.8395	0.0172						16.65	0.8528	0.7874	0.4562	0.0042689
			16.675	0.685	2.88	2.853	0.0172						16.675	0.8405	0.7901	0.4584	0.0042689
			16.7	0.675	2.89	2.8605	0.0172						16.7	0.8282	0.7929	0.4596	0.0042689
			16.725	0.67	2.895	2.867	0.0172						16.725	0.8221	0.7942	0.4606	0.0042689
			16.75	0.675	2.895	2.8775	0.0172						16.75	0.8282	0.7942	0.4623	0.0042689
			16.775	0.675	2.9	2.8835	0.0172						16.775	0.8282	0.7956	0.4633	0.0042689
			16.8	0.675	2.9	2.887	0.0172						16.8	0.8282	0.7956	0.4638	0.0042689
			16.825	0.67	2.91	2.8955	0.0172						16.825	0.8221	0.7984	0.4652	0.0042689
			16.85	0.665	2.915	2.906	0.0172						16.85	0.816	0.7997	0.4669	0.0042689
			16.875	0.67	2.905	2.9125	0.0172						16.875	0.8221	0.797	0.4679	0.0042689
			16.9	0.66	2.915	2.9225	0.013						16.9	0.8098	0.7997	0.4695	0.0032265
			16.925	0.655	2.92	2.933	0.013						16.925	0.8037	0.8011	0.4712	0.0032265
			16.95	0.655	2.92	2.9435	0.013						16.95	0.8037	0.8011	0.4729	0.0032265
			16.975	0.65	2.92	2.946	0.0088006						16.975	0.7975	0.8011	0.4733	0.0021843
			17	0.645	2.925	2.9555	0.0088029						17	0.7914	0.8025	0.4748	0.0021848
			17.025	0.645	2.925	2.9615	0.013						17.025	0.7914	0.8025	0.4758	0.0032265
			17.05	0.64	2.93	2.971	0.013						17.05	0.7853	0.8038	0.4773	0.0032265
			17.075	0.64	2.93	2.983	0.0173						17.075	0.7853	0.8038	0.4792	0.0042938
			17.1	0.64	2.935	2.989	0.013						17.1	0.7853	0.8052	0.4802	0.0032265
			17.125	0.64	2.935	2.995	0.013						17.125	0.7853	0.8052	0.4812	0.0032265
			17.15	0.65	2.94	3.007	0.0087991						17.15	0.7975	0.8066	0.4831	0.0021839
			17.175	0.645	2.945	3.015	0.0045703						17.175	0.7914	0.808	0.4844	0.0011343
			17.2	0.655	2.945	3.0245	0.0087974						17.2	0.8037	0.808	0.4859	0.0021835
			17.225	0.645	2.95	3.0265	0.013						17.225	0.7914	0.8093	0.4862	0.0032265
			17.25	0.66	2.93	3.0355	0.013						17.25	0.8098	0.8038	0.4877	0.0032265
			17.275	0.66	2.94	3.0465	0.013						17.275	0.8098	0.8066	0.4894	0.0032265
			17.3	0.67	2.945	3.0585	0.013						17.3	0.8221	0.808	0.4914	0.0032265
			17.325	0.67	2.935	3.0685	0.0173						17.325	0.8221	0.8052	0.493	0.0042938
			17.35	0.67	2.93	3.0775	0.0215						17.35	0.8221	0.8038	0.4944	0.0053362
			17.375	0.675	2.93	3.0835	0.0215						17.375	0.8282	0.8038	0.4954	0.0053362
			17.4	0.675	2.935	3.0935	0.0258						17.4	0.8282	0.8052	0.497	0.0064034
			17.425	0.665	2.94	3.1065	0.0258						17.425	0.816	0.8066	0.4991	0.0064034
			17.45	0.655	2.945	3.1165	0.0258						17.45	0.8037	0.808	0.5007	0.0064034
			17.475	0.65	2.945	3.1225	0.0258						17.475	0.7975	0.808	0.5016	0.0064034
			17.5	0.645	2.95	3.129	0.0258						17.5	0.7914	0.8093	0.5027	0.0064034
			17.525	0.645	2.955	3.1415	0.0258						17.525	0.7914	0.8107	0.5047	0.0064034
			17.55	0.64	2.96	3.1515	0.0301						17.55	0.7853	0.8121	0.5063	0.0074707
			17.575	0.64	2.96	3.159	0.0301						17.575	0.7853	0.8121	0.5075	0.0074707
			17.6	0.65	2.955	3.168	0.0301						17.6	0.7975	0.8107	0.509	0.0074707
			17.625	0.66	2.96	3.177	0.0302						17.625	0.8098	0.8121	0.5104	0.0074955
			17.65	0.66	2.955	3.1865	0.026						17.65	0.8098	0.8107	0.5119	0.0064531
			17.675	0.66	2.955	3.191	0.0261						17.675	0.8098	0.8107	0.5127	0.0064779
			17.7	0.65	2.97	3.202	0.0261						17.7	0.7975	0.8148	0.5144	0.0064779
			17.725	0.655	2.975	3.2115	0.0261						17.725	0.8037	0.8162	0.5159	0.0064779
			17.75	0.655	2.975	3.2195	0.0261						17.75	0.8037	0.8162	0.5172	0.0064779
			17.775	0.66	2.975	3.234	0.0262						17.775	0.8098	0.8162	0.5196	0.0065027
			17.8	0.67	2.975	3.2445	0.022						17.8	0.8221	0.8162	0.5212	0.0054603
			17.825	0.675	2.97	3.2525	0.0262						17.825	0.8282	0.8148	0.5225	0.0065027
			17.85	0.675	2.965	3.2585	0.0262						17.85	0.8282	0.8134	0.5235	0.0065027
			17.875	0.68	2.96	3.2675	0.0389						17.875	0.8344	0.8121	0.5249	0.0096548
			17.9	0.68	2.96	3.2725	0.0431						17.9	0.8344	0.8121	0.5257	0.0107
			17.925	0.675	2.97	3.279	0.0431						17.925	0.8282	0.8148	0.5268	0.0107
			17.95	0.67	2.965	3.287	0.0431						17.95	0.8221	0.8134	0.5281	0.0107
			17.975	0.67	2.965	3.295	0.0474						17.975	0.8221	0.8134	0.5294	0.0118
			18	0.67	2.965	3.3025	0.0474						18	0.8221	0.8134	0.5306	0.0118
			18.025	0.675	2.965	3.312	0.0474						18.025	0.8282	0.8134	0.5321	0.0118
			18.05	0.675	2.97	3.319	0.0517						18.05	0.8282	0.8148	0.5332	0.0128
			18.075	0.68	2.965	3.3295	0.0517						18.075	0.8344	0.8134	0.5349	0.0128
			18.1	0.685	2.965	3.3415	0.0518						18.1	0.8405	0.8134	0.5368	0.0129
			18.125	0.695	2.96	3.3515	0.0475						18.125	0.8528	0.8121	0.5384	0.0118
			18.15	0.705	2.96	3.3565	0.0476						18.15	0.865	0.8121	0.5392	0.0118
			18.175	0.7	2.97	3.3655	0.0518						18.175	0.8589	0.8148	0.5407	0.0129
			18.2	0.71	2.97	3.372	0.0518						18.2	0.8712	0.8148	0.5417	0.0129
			18.225	0.705	2.975	3.3825	0.0519						18.225	0.865	0.8162	0.5434	0.0129
			18.25	0.705	2.98	3.3885	0.0603						18.25	0.865	0.8176	0.5444	0.015
			18.275	0.715	2.98	3.392	0.0603						18.275	0.8773	0.8176	0.5449	0.015
			18.3	0.725	2.985	3.3985	0.0562						18.3	0.8896	0.8189	0.546	0.0139
			18.325	0.72	2.985	3.4055	0.0521						18.325	0.8834	0.8189	0.5471	0.0129
			18.35	0.705	2.995	3.4145	0.0521						18.35	0.865	0.8217	0.5486	0.0129
			18.375	0.705	3	3.417	0.0436						18.375	0.865	0.823	0.549	0.0108
			18.4	0.705	3	3.424	0.0478						18.4	0.865	0.823	0.5501	0.0119
			18.425	0.7	3.005	3.4395	0.0477						18.425	0.8589	0.8244	0.5526	0.0118
			18.45	0.695	3.015	3.447	0.0435						18.45	0.8528	0.8272	0.5538	0.0108
			18.475	0.695	3.015	3.454	0.0435						18.475	0.8528	0.8272	0.5549	0.0108
			18.5	0.705	3.015	3.463	0.0477						18.5	0.865	0.8272	0.5563	0.0118
			18.525	0.705	3.02	3.476	0.0477						18.525	0.865	0.8285	0.5584	0.0118
			18.55	0.705	3.02	3.484	0.0392						18.55	0.865	0.8285	0.5597	0.0097292
			18.575	0.7	3.025	3.492	0.0392						18.575	0.8589	0.8299	0.561	0.0097292
			18.6	0.7	3.025	3.507	0.0435						18.6	0.8589	0.8299	0.5634	0.0108
			18.625	0.7	3.03	3.516	0.0435						18.625	0.8589	0.8313	0.5649	0.0108
			18.65	0.705	3.035	3.523	0.0309						18.65	0.865	0.8326	0.566	0.0076692
			18.675	0.705	3.035	3.5275	0.0435						18.675	0.865	0.8326	0.5667	0.0108
			18.7	0.715	3.035	3.538	0.0519						18.7	0.8773	0.8326	0.5684	0.0129
			18.725	0.715	3.035	3.5425	0.0647						18.725	0.8773	0.8326	0.5691	0.0161
			18.75	0.705	3.045	3.5495	0.069						18.75	0.865	0.8354	0.5702	0.0171
			18.775	0.7	3.055	3.5555	0.0606						18.775	0.8589	0.8381	0.5712	0.015
			18.8	0.695	3.055	3.56	0.0607						18.8	0.8528	0.8381	0.5719	0.0151
			18.825	0.69	3.06	3.569	0.0607						18.825	0.8466	0.8395	0.5734	0.0151
			18.85	0.695	3.06	3.577	0.0608						18.85	0.8528	0.8395	0.5747	0.0151
			18.875	0.7	3.055	3.5845	0.0694						18.875	0.8589	0.8381	0.5759	0.0172
			18.9	0.71	3.055	3.592	0.0695						18.9	0.8712	0.8381	0.5771	0.0172
			18.925	0.715	3.06	3.6025	0.078						18.925	0.8773	0.8395	0.5788	0.0194
			18.95	0.715	3.065	3.611	0.0822						18.95	0.8773	0.8409	0.5801	0.0204
			18.975	0.725	3.07	3.62	0.0823						18.975	0.8896	0.8422	0.5816	0.0204
			19	0.73	3.07	3.627	0.0823						19	0.8957	0.8422	0.5827	0.0204
			19.025	0.73	3.075	3.6375	0.0823						19.025	0.8957	0.8436	0.5844	0.0204
			19.05	0.725	3.085	3.648	0.0865						19.05	0.8896	0.8464	0.5861	0.0215
			19.075	0.72	3.095	3.6575	0.0781						19.075	0.8834	0.8491	0.5876	0.0194
			19.1	0.715	3.105	3.664	0.0824						19.1	0.8773	0.8519	0.5886	0.0205
			19.125	0.71	3.105	3.671	0.0824						19.125	0.8712	0.8519	0.5898	0.0205
			19.15	0.71	3.105	3.6815	0.0908						19.15	0.8712	0.8519	0.5915	0.0225
			19.175	0.715	3.105	3.693	0.0909						19.175	0.8773	0.8519	0.5933	0.0226
			19.2	0.73	3.11	3.7025	0.0868						19.2	0.8957	0.8532	0.5948	0.0215
			19.225	0.735	3.1	3.7085	0.0954						19.225	0.9018	0.8505	0.5958	0.0237
			19.25	0.73	3.105	3.7155	0.0954						19.25	0.8957	0.8519	0.5969	0.0237
			19.275	0.735	3.1	3.726	0.1039						19.275	0.9018	0.8505	0.5986	0.0258
			19.3	0.735	3.105	3.735	0.1082						19.3	0.9018	0.8519	0.6	0.0269
			19.325	0.73	3.11	3.742	0.1082						19.325	0.8957	0.8532	0.6012	0.0269
			19.35	0.73	3.11	3.749	0.104						19.35	0.8957	0.8532	0.6023	0.0258
			19.375	0.73	3.11	3.7565	0.1042						19.375	0.8957	0.8532	0.6035	0.0259
			19.4	0.73	3.115	3.763	0.1043						19.4	0.8957	0.8546	0.6045	0.0259
			19.425	0.75	3.115	3.7755	0.1084						19.425	0.9202	0.8546	0.6066	0.0269
			19.45	0.745	3.12	3.7915	0.1125						19.45	0.9141	0.856	0.6091	0.0279
			19.475	0.75	3.11	3.801	0.1124						19.475	0.9202	0.8532	0.6107	0.0279
			19.5	0.75	3.115	3.807	0.1208						19.5	0.9202	0.8546	0.6116	0.03
			19.525	0.75	3.11	3.8155	0.1083						19.525	0.9202	0.8532	0.613	0.0269
			19.55	0.75	3.105	3.824	0.1084						19.55	0.9202	0.8519	0.6143	0.0269
			19.575	0.74	3.11	3.83	0.1127						19.575	0.908	0.8532	0.6153	0.028
			19.6	0.73	3.115	3.8415	0.117						19.6	0.8957	0.8546	0.6172	0.029
			19.625	0.73	3.115	3.8465	0.1171						19.625	0.8957	0.8546	0.618	0.0291
			19.65	0.735	3.11	3.854	0.1172						19.65	0.9018	0.8532	0.6192	0.0291
			19.675	0.745	3.11	3.8685	0.1172						19.675	0.9141	0.8532	0.6215	0.0291
			19.7	0.745	3.11	3.8755	0.1213						19.7	0.9141	0.8532	0.6226	0.0301
			19.725	0.76	3.11	3.88	0.1298						19.725	0.9325	0.8532	0.6233	0.0322
			19.75	0.77	3.11	3.887	0.1382						19.75	0.9448	0.8532	0.6245	0.0343
			19.775	0.76	3.125	3.896	0.1424						19.775	0.9325	0.8573	0.6259	0.0353
			19.8	0.76	3.115	3.904	0.1384						19.8	0.9325	0.8546	0.6272	0.0344
			19.825	0.765	3.11	3.916	0.1343						19.825	0.9387	0.8532	0.6291	0.0333
			19.85	0.76	3.115	3.9215	0.1385						19.85	0.9325	0.8546	0.63	0.0344
			19.875	0.765	3.115	3.935	0.1384						19.875	0.9387	0.8546	0.6322	0.0344
			19.9	0.77	3.115	3.945	0.1426						19.9	0.9448	0.8546	0.6338	0.0354
			19.925	0.765	3.12	3.951	0.1427						19.925	0.9387	0.856	0.6347	0.0354
			19.95	0.77	3.125	3.959	0.1427						19.95	0.9448	0.8573	0.636	0.0354
			19.975	0.77	3.12	3.969	0.1594						19.975	0.9448	0.856	0.6376	0.0396
			20	0.765	3.13	3.978	0.1636						20	0.9387	0.8587	0.6391	0.0406
			20.025	0.77	3.125	3.988	0.1681						20.025	0.9448	0.8573	0.6407	0.0417
			20.05	0.765	3.13	3.996	0.1682						20.05	0.9387	0.8587	0.642	0.0417
			20.075	0.765	3.13	4.0045	0.1726						20.075	0.9387	0.8587	0.6433	0.0428
			20.1	0.765	3.135	4.0145	0.1894						20.1	0.9387	0.8601	0.645	0.047
			20.125	0.765	3.14	4.0265	0.1893						20.125	0.9387	0.8615	0.6469	0.047
			20.15	0.77	3.145	4.034	0.1936						20.15	0.9448	0.8628	0.6481	0.0481
			20.175	0.765	3.155	4.0425	0.1936						20.175	0.9387	0.8656	0.6494	0.0481
			20.2	0.76	3.16	4.0555	0.1937						20.2	0.9325	0.8669	0.6515	0.0481
			20.225	0.77	3.16	4.0645	0.1939						20.225	0.9448	0.8669	0.653	0.0481
			20.25	0.775	3.16	4.0735	0.1899						20.25	0.9509	0.8669	0.6544	0.0471
			20.275	0.77	3.17	4.077	0.1945						20.275	0.9448	0.8697	0.655	0.0483
			20.3	0.77	3.175	4.0875	0.1945						20.3	0.9448	0.8711	0.6567	0.0483
			20.325	0.775	3.175	4.099	0.1862						20.325	0.9509	0.8711	0.6585	0.0462
			20.35	0.775	3.175	4.1065	0.1904						20.35	0.9509	0.8711	0.6597	0.0473
			20.375	0.77	3.185	4.1175	0.1902						20.375	0.9448	0.8738	0.6615	0.0472
			20.4	0.765	3.19	4.1255	0.1901						20.4	0.9387	0.8752	0.6628	0.0472
			20.425	0.75	3.215	4.131	0.1987						20.425	0.9202	0.882	0.6637	0.0493
			20.45	0.755	3.215	4.1395	0.2158						20.45	0.9264	0.882	0.665	0.0536
			20.475	0.755	3.215	4.1465	0.2285						20.475	0.9264	0.882	0.6662	0.0567
			20.5	0.76	3.21	4.1585	0.2372						20.5	0.9325	0.8807	0.6681	0.0589
			20.525	0.75	3.215	4.1695	0.2417						20.525	0.9202	0.882	0.6699	0.06
			20.55	0.75	3.215	4.1755	0.2335						20.55	0.9202	0.882	0.6708	0.058
			20.575	0.755	3.215	4.184	0.2381						20.575	0.9264	0.882	0.6722	0.0591
			20.6	0.765	3.215	4.193	0.2466						20.6	0.9387	0.882	0.6736	0.0612
			20.625	0.77	3.22	4.2035	0.2551						20.625	0.9448	0.8834	0.6753	0.0633
			20.65	0.765	3.23	4.2075	0.2553						20.65	0.9387	0.8861	0.676	0.0634
			20.675	0.77	3.225	4.2175	0.2554						20.675	0.9448	0.8848	0.6776	0.0634
			20.7	0.77	3.23	4.2275	0.2639						20.7	0.9448	0.8861	0.6792	0.0655
			20.725	0.77	3.23	4.235	0.2724						20.725	0.9448	0.8861	0.6804	0.0676
			20.75	0.785	3.225	4.2395	0.2767						20.75	0.9632	0.8848	0.6811	0.0687
			20.775	0.795	3.22	4.2465	0.2936						20.775	0.9755	0.8834	0.6822	0.0729
			20.8	0.795	3.22	4.2505	0.2895						20.8	0.9755	0.8834	0.6829	0.0719
			20.825	0.785	3.22	4.2595	0.3023						20.825	0.9632	0.8834	0.6843	0.075
			20.85	0.785	3.22	4.2665	0.3065						20.85	0.9632	0.8834	0.6854	0.0761
			20.875	0.795	3.225	4.274	0.2939						20.875	0.9755	0.8848	0.6866	0.0729
			20.9	0.795	3.22	4.287	0.2815						20.9	0.9755	0.8834	0.6887	0.0699
			20.925	0.79	3.235	4.299	0.2858						20.925	0.9693	0.8875	0.6907	0.0709
			20.95	0.785	3.24	4.3025	0.2732						20.95	0.9632	0.8889	0.6912	0.0678
			20.975	0.79	3.235	4.315	0.2774						20.975	0.9693	0.8875	0.6932	0.0688
			21	0.785	3.24	4.3235	0.2774						21	0.9632	0.8889	0.6946	0.0688
			21.025	0.78	3.245	4.3295	0.2859						21.025	0.9571	0.8903	0.6956	0.071
			21.05	0.785	3.245	4.3345	0.3066						21.05	0.9632	0.8903	0.6964	0.0761
			21.075	0.79	3.245	4.344	0.2981						21.075	0.9693	0.8903	0.6979	0.074
			21.1	0.79	3.245	4.349	0.3065						21.1	0.9693	0.8903	0.6987	0.0761
			21.125	0.78	3.245	4.355	0.3108						21.125	0.9571	0.8903	0.6997	0.0771
			21.15	0.78	3.245	4.3615	0.3108						21.15	0.9571	0.8903	0.7007	0.0771
			21.175	0.79	3.245	4.367	0.3153						21.175	0.9693	0.8903	0.7016	0.0783
			21.2	0.78	3.25	4.375	0.3198						21.2	0.9571	0.8916	0.7029	0.0794
			21.225	0.775	3.255	4.384	0.3284						21.225	0.9509	0.893	0.7043	0.0815
			21.25	0.785	3.26	4.394	0.3411						21.25	0.9632	0.8944	0.7059	0.0847
			21.275	0.78	3.27	4.4015	0.333						21.275	0.9571	0.8971	0.7071	0.0826
			21.3	0.78	3.265	4.412	0.3501						21.3	0.9571	0.8957	0.7088	0.0869
			21.325	0.775	3.27	4.416	0.3501						21.325	0.9509	0.8971	0.7095	0.0869
			21.35	0.78	3.27	4.426	0.371						21.35	0.9571	0.8971	0.7111	0.0921
			21.375	0.78	3.275	4.4325	0.367						21.375	0.9571	0.8985	0.7121	0.0911
			21.4	0.79	3.275	4.4425	0.3714						21.4	0.9693	0.8985	0.7137	0.0922
			21.425	0.78	3.285	4.449	0.3799						21.425	0.9571	0.9012	0.7148	0.0943
			21.45	0.775	3.285	4.4595	0.376						21.45	0.9509	0.9012	0.7164	0.0933
			21.475	0.785	3.29	4.4765	0.3765						21.475	0.9632	0.9026	0.7192	0.0934
			21.5	0.775	3.3	4.4855	0.3895						21.5	0.9509	0.9053	0.7206	0.0967
			21.525	0.775	3.3	4.4945	0.3901						21.525	0.9509	0.9053	0.7221	0.0968
			21.55	0.775	3.285	4.496	0.3946						21.55	0.9509	0.9012	0.7223	0.0979
			21.575	0.775	3.29	4.4985	0.4112						21.575	0.9509	0.9026	0.7227	0.1021
			21.6	0.77	3.295	4.513	0.4109						21.6	0.9448	0.904	0.725	0.102
			21.625	0.78	3.29	4.522	0.4152						21.625	0.9571	0.9026	0.7265	0.1031
			21.65	0.79	3.295	4.528	0.4158						21.65	0.9693	0.904	0.7274	0.1032
			21.675	0.79	3.295	4.542	0.4079						21.675	0.9693	0.904	0.7297	0.1012
			21.7	0.79	3.285	4.555	0.4247						21.7	0.9693	0.9012	0.7318	0.1054
			21.725	0.795	3.29	4.5645	0.4333						21.725	0.9755	0.9026	0.7333	0.1075
			21.75	0.795	3.29	4.5745	0.4416						21.75	0.9755	0.9026	0.7349	0.1096
			21.775	0.79	3.295	4.5855	0.4501						21.775	0.9693	0.904	0.7367	0.1117
			21.8	0.8	3.3	4.5925	0.4586						21.8	0.9816	0.9053	0.7378	0.1138
			21.825	0.81	3.295	4.6015	0.4671						21.825	0.9939	0.904	0.7393	0.1159
			21.85	0.81	3.3	4.609	0.4717						21.85	0.9939	0.9053	0.7405	0.1171
			21.875	0.81	3.3	4.615	0.4847						21.875	0.9939	0.9053	0.7414	0.1203
			21.9	0.805	3.31	4.626	0.498						21.9	0.9877	0.9081	0.7432	0.1236
			21.925	0.805	3.31	4.6335	0.4986						21.925	0.9877	0.9081	0.7444	0.1237
			21.95	0.81	3.305	4.641	0.5115						21.95	0.9939	0.9067	0.7456	0.127
			21.975	0.81	3.31	4.6455	0.5031						21.975	0.9939	0.9081	0.7463	0.1249
			22	0.815	3.31	4.655	0.499						22	1	0.9081	0.7479	0.1238
			22.025	0.815	3.305	4.658	0.4909						22.025	1	0.9067	0.7483	0.1218
			22.05	0.81	3.31	4.6665	0.4996						22.05	0.9939	0.9081	0.7497	0.124
			22.075	0.805	3.31	4.6795	0.4994						22.075	0.9877	0.9081	0.7518	0.1239
			22.1	0.81	3.315	4.6835	0.5037						22.1	0.9939	0.9095	0.7524	0.125
			22.125	0.8	3.325	4.6905	0.5163						22.125	0.9816	0.9122	0.7536	0.1281
			22.15	0.8	3.325	4.697	0.5164						22.15	0.9816	0.9122	0.7546	0.1282
			22.175	0.8	3.325	4.712	0.5167						22.175	0.9816	0.9122	0.757	0.1282
			22.2	0.8	3.325	4.7165	0.5171						22.2	0.9816	0.9122	0.7577	0.1283
			22.225	0.79	3.33	4.7265	0.5254						22.225	0.9693	0.9136	0.7593	0.1304
			22.25	0.795	3.33	4.727	0.5297						22.25	0.9755	0.9136	0.7594	0.1315
			22.275	0.785	3.34	4.7345	0.5463						22.275	0.9632	0.9163	0.7606	0.1356
			22.3	0.78	3.35	4.737	0.5587						22.3	0.9571	0.9191	0.761	0.1387
			22.325	0.785	3.35	4.7425	0.5592						22.325	0.9632	0.9191	0.7619	0.1388
			22.35	0.79	3.34	4.7545	0.5555						22.35	0.9693	0.9163	0.7638	0.1379
			22.375	0.78	3.35	4.761	0.5727						22.375	0.9571	0.9191	0.7649	0.1421
			22.4	0.78	3.345	4.7685	0.5603						22.4	0.9571	0.9177	0.7661	0.1391
			22.425	0.785	3.345	4.7735	0.5647						22.425	0.9632	0.9177	0.7669	0.1402
			22.45	0.79	3.345	4.782	0.573						22.45	0.9693	0.9177	0.7683	0.1422
			22.475	0.795	3.35	4.788	0.5851						22.475	0.9755	0.9191	0.7692	0.1452
			22.5	0.78	3.365	4.796	0.5804						22.5	0.9571	0.9232	0.7705	0.1441
			22.525	0.775	3.37	4.801	0.5764						22.525	0.9509	0.9246	0.7713	0.1431
			22.55	0.77	3.375	4.808	0.5805						22.55	0.9448	0.9259	0.7724	0.1441
			22.575	0.775	3.38	4.819	0.5765						22.575	0.9509	0.9273	0.7742	0.1431
			22.6	0.77	3.385	4.825	0.5975						22.6	0.9448	0.9287	0.7752	0.1483
			22.625	0.765	3.39	4.832	0.5933						22.625	0.9387	0.93	0.7763	0.1473
			22.65	0.765	3.39	4.835	0.6104						22.65	0.9387	0.93	0.7768	0.1515
			22.675	0.77	3.395	4.8445	0.6064						22.675	0.9448	0.9314	0.7783	0.1505
			22.7	0.77	3.395	4.8525	0.6064						22.7	0.9448	0.9314	0.7796	0.1505
			22.725	0.77	3.39	4.8605	0.6234						22.725	0.9448	0.93	0.7809	0.1547
			22.75	0.775	3.395	4.8645	0.6272						22.75	0.9509	0.9314	0.7815	0.1557
			22.775	0.77	3.4	4.8735	0.6312						22.775	0.9448	0.9328	0.783	0.1567
			22.8	0.765	3.4	4.88	0.6563						22.8	0.9387	0.9328	0.784	0.1629
			22.825	0.765	3.4	4.8905	0.6696						22.825	0.9387	0.9328	0.7857	0.1662
			22.85	0.76	3.41	4.9	0.6451						22.85	0.9325	0.9355	0.7872	0.1601
			22.875	0.76	3.405	4.907	0.6623						22.875	0.9325	0.9342	0.7883	0.1644
			22.9	0.765	3.4	4.9125	0.6582						22.9	0.9387	0.9328	0.7892	0.1634
			22.925	0.765	3.4	4.9205	0.6457						22.925	0.9387	0.9328	0.7905	0.1603
			22.95	0.775	3.395	4.93	0.6501						22.95	0.9509	0.9314	0.792	0.1614
			22.975	0.775	3.395	4.9345	0.6582						22.975	0.9509	0.9314	0.7928	0.1634
			23	0.775	3.39	4.9375	0.6666						23	0.9509	0.93	0.7932	0.1654
			23.025	0.78	3.39	4.9475	0.6707						23.025	0.9571	0.93	0.7948	0.1665
			23.05	0.78	3.39	4.956	0.6914						23.05	0.9571	0.93	0.7962	0.1716
			23.075	0.77	3.4	4.961	0.7						23.075	0.9448	0.9328	0.797	0.1737
			23.1	0.77	3.4	4.969	0.7219						23.1	0.9448	0.9328	0.7983	0.1792
			23.125	0.765	3.405	4.9765	0.7304						23.125	0.9387	0.9342	0.7995	0.1813
			23.15	0.77	3.405	4.9805	0.7433						23.15	0.9448	0.9342	0.8001	0.1845
			23.175	0.765	3.405	4.9905	0.731						23.175	0.9387	0.9342	0.8018	0.1814
			23.2	0.775	3.4	5.0005	0.7437						23.2	0.9509	0.9328	0.8034	0.1846
			23.225	0.77	3.405	5.003	0.744						23.225	0.9448	0.9342	0.8038	0.1847
			23.25	0.77	3.4	5.012	0.7651						23.25	0.9448	0.9328	0.8052	0.1899
			23.275	0.78	3.395	5.019	0.7612						23.275	0.9571	0.9314	0.8063	0.1889
			23.3	0.78	3.41	5.021	0.7491						23.3	0.9571	0.9355	0.8067	0.1859
			23.325	0.78	3.405	5.0295	0.7616						23.325	0.9571	0.9342	0.808	0.189
			23.35	0.775	3.405	5.038	0.7783						23.35	0.9509	0.9342	0.8094	0.1932
			23.375	0.77	3.4	5.045	0.7992						23.375	0.9448	0.9328	0.8105	0.1984
			23.4	0.76	3.41	5.052	0.8159						23.4	0.9325	0.9355	0.8116	0.2025
			23.425	0.755	3.41	5.063	0.8331						23.425	0.9264	0.9355	0.8134	0.2068
			23.45	0.74	3.425	5.0745	0.859						23.45	0.908	0.9396	0.8152	0.2132
			23.475	0.735	3.42	5.078	0.8764						23.475	0.9018	0.9383	0.8158	0.2175
			23.5	0.74	3.42	5.0845	0.8979						23.5	0.908	0.9383	0.8169	0.2229
			23.525	0.74	3.415	5.0945	0.9113						23.525	0.908	0.9369	0.8185	0.2262
			23.55	0.735	3.425	5.1	0.9333						23.55	0.9018	0.9396	0.8193	0.2316
			23.575	0.745	3.425	5.1105	0.9552						23.575	0.9141	0.9396	0.821	0.2371
			23.6	0.735	3.44	5.119	0.9517						23.6	0.9018	0.9438	0.8224	0.2362
			23.625	0.735	3.435	5.132	0.9641						23.625	0.9018	0.9424	0.8245	0.2393
			23.65	0.735	3.43	5.1375	1.0017						23.65	0.9018	0.941	0.8254	0.2486
			23.675	0.725	3.44	5.138	0.9859						23.675	0.8896	0.9438	0.8254	0.2447
			23.7	0.735	3.44	5.145	1.003						23.7	0.9018	0.9438	0.8266	0.2489
			23.725	0.72	3.455	5.1525	1.0076						23.725	0.8834	0.9479	0.8278	0.2501
			23.75	0.725	3.46	5.1555	1.0367						23.75	0.8896	0.9492	0.8283	0.2573
			23.775	0.725	3.46	5.1615	1.0534						23.775	0.8896	0.9492	0.8292	0.2614
			23.8	0.725	3.455	5.172	1.0584						23.8	0.8896	0.9479	0.8309	0.2627
			23.825	0.725	3.465	5.1765	1.0634						23.825	0.8896	0.9506	0.8316	0.2639
			23.85	0.74	3.465	5.184	1.0684						23.85	0.908	0.9506	0.8328	0.2652
			23.875	0.74	3.47	5.1945	1.1106						23.875	0.908	0.952	0.8345	0.2756
			23.9	0.74	3.47	5.199	1.1146						23.9	0.908	0.952	0.8352	0.2766
			23.925	0.74	3.465	5.2035	1.1061						23.925	0.908	0.9506	0.836	0.2745
			23.95	0.74	3.47	5.2075	1.1022						23.95	0.908	0.952	0.8366	0.2736
			23.975	0.735	3.475	5.217	1.1187						23.975	0.9018	0.9534	0.8381	0.2777
			24	0.72	3.485	5.223	1.1062						24	0.8834	0.9561	0.8391	0.2746
			24.025	0.72	3.485	5.2295	1.1193						24.025	0.8834	0.9561	0.8401	0.2778
			24.05	0.715	3.485	5.238	1.1608						24.05	0.8773	0.9561	0.8415	0.2881
			24.075	0.715	3.485	5.2445	1.1482						24.075	0.8773	0.9561	0.8426	0.285
			24.1	0.71	3.485	5.252	1.1522						24.1	0.8712	0.9561	0.8438	0.286
			24.125	0.71	3.485	5.256	1.1479						24.125	0.8712	0.9561	0.8444	0.2849
			24.15	0.71	3.485	5.268	1.1688						24.15	0.8712	0.9561	0.8463	0.2901
			24.175	0.715	3.49	5.275	1.173						24.175	0.8773	0.9575	0.8475	0.2911
			24.2	0.72	3.49	5.2835	1.1943						24.2	0.8834	0.9575	0.8488	0.2964
			24.225	0.715	3.49	5.2925	1.1989						24.225	0.8773	0.9575	0.8503	0.2976
			24.25	0.705	3.495	5.3035	1.199						24.25	0.865	0.9588	0.852	0.2976
			24.275	0.7	3.49	5.312	1.2035						24.275	0.8589	0.9575	0.8534	0.2987
			24.3	0.7	3.49	5.318	1.1828						24.3	0.8589	0.9575	0.8544	0.2936
			24.325	0.71	3.49	5.323	1.1865						24.325	0.8712	0.9575	0.8552	0.2945
			24.35	0.71	3.495	5.333	1.203						24.35	0.8712	0.9588	0.8568	0.2986
			24.375	0.705	3.49	5.338	1.2072						24.375	0.865	0.9575	0.8576	0.2996
			24.4	0.71	3.485	5.347	1.1907						24.4	0.8712	0.9561	0.859	0.2955
			24.425	0.71	3.48	5.353	1.2155						24.425	0.8712	0.9547	0.86	0.3017
			24.45	0.715	3.485	5.3625	1.2277						24.45	0.8773	0.9561	0.8615	0.3047
			24.475	0.71	3.49	5.368	1.2193						24.475	0.8712	0.9575	0.8624	0.3026
			24.5	0.715	3.49	5.372	1.2284						24.5	0.8773	0.9575	0.863	0.3049
			24.525	0.72	3.485	5.379	1.2453						24.525	0.8834	0.9561	0.8642	0.3091
			24.55	0.715	3.49	5.3845	1.2174						24.55	0.8773	0.9575	0.865	0.3022
			24.575	0.71	3.495	5.387	1.2342						24.575	0.8712	0.9588	0.8655	0.3063
			24.6	0.705	3.5	5.3875	1.2673						24.6	0.865	0.9602	0.8655	0.3145
			24.625	0.7	3.51	5.393	1.2624						24.625	0.8589	0.963	0.8664	0.3133
			24.65	0.7	3.5	5.397	1.2545						24.65	0.8589	0.9602	0.8671	0.3114
			24.675	0.7	3.5	5.401	1.3048						24.675	0.8589	0.9602	0.8677	0.3238
			24.7	0.71	3.495	5.413	1.3428						24.7	0.8712	0.9588	0.8696	0.3333
			24.725	0.71	3.495	5.4205	1.3563						24.725	0.8712	0.9588	0.8708	0.3366
			24.75	0.71	3.5	5.4275	1.3905						24.75	0.8712	0.9602	0.872	0.3451
			24.775	0.705	3.505	5.4305	1.4125						24.775	0.865	0.9616	0.8724	0.3506
			24.8	0.71	3.505	5.439	1.4308						24.8	0.8712	0.9616	0.8738	0.3551
			24.825	0.715	3.5	5.4455	1.4233						24.825	0.8773	0.9602	0.8748	0.3533
			24.85	0.72	3.5	5.4535	1.4365						24.85	0.8834	0.9602	0.8761	0.3565
			24.875	0.715	3.505	5.4565	1.4286						24.875	0.8773	0.9616	0.8766	0.3546
			24.9	0.7	3.52	5.468	1.4368						24.9	0.8589	0.9657	0.8785	0.3566
			24.925	0.705	3.52	5.4775	1.4571						24.925	0.865	0.9657	0.88	0.3616
			24.95	0.705	3.52	5.482	1.4531						24.95	0.865	0.9657	0.8807	0.3607
			24.975	0.7	3.535	5.4845	1.4538						24.975	0.8589	0.9698	0.8811	0.3608
			25	0.69	3.55	5.492	1.4704						25	0.8466	0.9739	0.8823	0.3649
			25.025	0.69	3.55	5.4995	1.4746						25.025	0.8466	0.9739	0.8835	0.366
			25.05	0.685	3.555	5.5065	1.4912						25.05	0.8405	0.9753	0.8846	0.3701
			25.075	0.685	3.55	5.5145	1.4788						25.075	0.8405	0.9739	0.8859	0.367
			25.1	0.675	3.565	5.5175	1.4877						25.1	0.8282	0.9781	0.8864	0.3692
			25.125	0.67	3.57	5.517	1.5002						25.125	0.8221	0.9794	0.8863	0.3723
			25.15	0.665	3.565	5.526	1.5336						25.15	0.816	0.9781	0.8878	0.3806
			25.175	0.665	3.56	5.534	1.5259						25.175	0.816	0.9767	0.8891	0.3787
			25.2	0.67	3.56	5.542	1.5308						25.2	0.8221	0.9767	0.8904	0.3799
			25.225	0.675	3.565	5.5515	1.5645						25.225	0.8282	0.9781	0.8919	0.3883
			25.25	0.67	3.56	5.558	1.5436						25.25	0.8221	0.9767	0.8929	0.3831
			25.275	0.67	3.57	5.567	1.5608						25.275	0.8221	0.9794	0.8944	0.3874
			25.3	0.67	3.575	5.575	1.6067						25.3	0.8221	0.9808	0.8957	0.3988
			25.325	0.67	3.57	5.5775	1.6149						25.325	0.8221	0.9794	0.8961	0.4008
			25.35	0.665	3.58	5.5885	1.6281						25.35	0.816	0.9822	0.8978	0.4041
			25.375	0.67	3.575	5.5905	1.6289						25.375	0.8221	0.9808	0.8981	0.4043
			25.4	0.67	3.57	5.598	1.6543						25.4	0.8221	0.9794	0.8993	0.4106
			25.425	0.67	3.57	5.6055	1.6506						25.425	0.8221	0.9794	0.9006	0.4097
			25.45	0.675	3.56	5.61	1.6765						25.45	0.8282	0.9767	0.9013	0.4161
			25.475	0.675	3.565	5.6145	1.7017						25.475	0.8282	0.9781	0.902	0.4224
			25.5	0.67	3.565	5.6185	1.6901						25.5	0.8221	0.9781	0.9026	0.4195
			25.525	0.67	3.57	5.6205	1.6991						25.525	0.8221	0.9794	0.903	0.4217
			25.55	0.675	3.565	5.6285	1.6953						25.55	0.8282	0.9781	0.9042	0.4208
			25.575	0.67	3.57	5.639	1.6868						25.575	0.8221	0.9794	0.9059	0.4187
			25.6	0.67	3.57	5.648	1.6915						25.6	0.8221	0.9794	0.9074	0.4198
			25.625	0.655	3.585	5.6515	1.6709						25.625	0.8037	0.9835	0.9079	0.4147
			25.65	0.645	3.595	5.6535	1.7124						25.65	0.7914	0.9863	0.9083	0.425
			25.675	0.64	3.6	5.659	1.7293						25.675	0.7853	0.9877	0.9091	0.4292
			25.7	0.635	3.6	5.663	1.7382						25.7	0.7791	0.9877	0.9098	0.4314
			25.725	0.635	3.6	5.6705	1.7427						25.725	0.7791	0.9877	0.911	0.4325
			25.75	0.635	3.6	5.6785	1.7558						25.75	0.7791	0.9877	0.9123	0.4358
			25.775	0.625	3.6	5.687	1.7651						25.775	0.7669	0.9877	0.9136	0.4381
			25.8	0.62	3.595	5.687	1.7615						25.8	0.7607	0.9863	0.9136	0.4372
			25.825	0.62	3.595	5.6905	1.7864						25.825	0.7607	0.9863	0.9142	0.4434
			25.85	0.625	3.59	5.6905	1.8108						25.85	0.7669	0.9849	0.9142	0.4494
			25.875	0.625	3.585	5.693	1.8402						25.875	0.7669	0.9835	0.9146	0.4567
			25.9	0.625	3.575	5.7	1.8285						25.9	0.7669	0.9808	0.9157	0.4538
			25.925	0.61	3.575	5.7055	1.8378						25.925	0.7485	0.9808	0.9166	0.4561
			25.95	0.605	3.58	5.709	1.847						25.95	0.7423	0.9822	0.9172	0.4584
			25.975	0.61	3.575	5.7115	1.885						25.975	0.7485	0.9808	0.9176	0.4678
			26	0.605	3.58	5.712	1.8974						26	0.7423	0.9822	0.9177	0.4709
			26.025	0.615	3.585	5.7165	1.8979						26.025	0.7546	0.9835	0.9184	0.471
			26.05	0.615	3.59	5.7215	1.9067						26.05	0.7546	0.9849	0.9192	0.4732
			26.075	0.61	3.6	5.7255	1.9235						26.075	0.7485	0.9877	0.9198	0.4774
			26.1	0.615	3.59	5.7295	1.9525						26.1	0.7546	0.9849	0.9205	0.4846
			26.125	0.62	3.585	5.7355	1.9604						26.125	0.7607	0.9835	0.9214	0.4866
			26.15	0.62	3.59	5.744	1.9769						26.15	0.7607	0.9849	0.9228	0.4907
			26.175	0.62	3.585	5.751	1.9936						26.175	0.7607	0.9835	0.9239	0.4948
			26.2	0.61	3.6	5.754	2.0106						26.2	0.7485	0.9877	0.9244	0.499
			26.225	0.62	3.6	5.762	2.0531						26.225	0.7607	0.9877	0.9257	0.5096
			26.25	0.615	3.605	5.761	2.0951						26.25	0.7546	0.989	0.9255	0.52
			26.275	0.63	3.595	5.77	2.0995						26.275	0.773	0.9863	0.927	0.5211
			26.3	0.625	3.595	5.775	2.1462						26.3	0.7669	0.9863	0.9278	0.5327
			26.325	0.63	3.595	5.779	2.13						26.325	0.773	0.9863	0.9284	0.5287
			26.35	0.625	3.6	5.7825	2.139						26.35	0.7669	0.9877	0.929	0.5309
			26.375	0.62	3.6	5.7885	2.1063						26.375	0.7607	0.9877	0.93	0.5228
			26.4	0.625	3.6	5.79	2.0982						26.4	0.7669	0.9877	0.9302	0.5208
			26.425	0.625	3.6	5.7925	2.1303						26.425	0.7669	0.9877	0.9306	0.5287
			26.45	0.625	3.6	5.799	2.117						26.45	0.7669	0.9877	0.9316	0.5254
			26.475	0.63	3.6	5.801	2.1172						26.475	0.773	0.9877	0.932	0.5255
			26.5	0.635	3.6	5.8025	2.1385						26.5	0.7791	0.9877	0.9322	0.5308
			26.525	0.635	3.6	5.8095	2.1926						26.525	0.7791	0.9877	0.9333	0.5442
			26.55	0.635	3.605	5.813	2.1768						26.55	0.7791	0.989	0.9339	0.5403
			26.575	0.635	3.6	5.8155	2.1811						26.575	0.7791	0.9877	0.9343	0.5413
			26.6	0.63	3.605	5.819	2.1651						26.6	0.773	0.989	0.9349	0.5374
			26.625	0.63	3.605	5.821	2.1659						26.625	0.773	0.989	0.9352	0.5376
			26.65	0.635	3.605	5.8235	2.1449						26.65	0.7791	0.989	0.9356	0.5324
			26.675	0.63	3.625	5.8255	2.1606						26.675	0.773	0.9945	0.9359	0.5362
			26.7	0.625	3.63	5.829	2.1595						26.7	0.7669	0.9959	0.9365	0.536
			26.725	0.62	3.635	5.8345	2.1712						26.725	0.7607	0.9973	0.9373	0.5389
			26.75	0.62	3.64	5.835	2.1797						26.75	0.7607	0.9986	0.9374	0.541
			26.775	0.63	3.63	5.8385	2.1927						26.775	0.773	0.9959	0.938	0.5442
			26.8	0.62	3.625	5.8475	2.2021						26.8	0.7607	0.9945	0.9394	0.5465
			26.825	0.615	3.625	5.8525	2.2438						26.825	0.7546	0.9945	0.9402	0.5569
			26.85	0.625	3.62	5.8575	2.2443						26.85	0.7669	0.9931	0.941	0.557
			26.875	0.635	3.62	5.8605	2.2491						26.875	0.7791	0.9931	0.9415	0.5582
			26.9	0.635	3.625	5.8635	2.271						26.9	0.7791	0.9945	0.942	0.5636
			26.925	0.63	3.625	5.868	2.3						26.925	0.773	0.9945	0.9427	0.5708
			26.95	0.625	3.62	5.87	2.3461						26.95	0.7669	0.9931	0.943	0.5823
			26.975	0.62	3.625	5.8765	2.3466						26.975	0.7607	0.9945	0.9441	0.5824
			27	0.62	3.63	5.882	2.3524						27	0.7607	0.9959	0.945	0.5839
			27.025	0.625	3.625	5.884	2.3657						27.025	0.7669	0.9945	0.9453	0.5872
			27.05	0.62	3.63	5.89	2.4076						27.05	0.7607	0.9959	0.9463	0.5976
			27.075	0.625	3.635	5.9	2.445						27.075	0.7669	0.9973	0.9479	0.6068
			27.1	0.635	3.625	5.9	2.4414						27.1	0.7791	0.9945	0.9479	0.6059
			27.125	0.635	3.62	5.9035	2.4548						27.125	0.7791	0.9931	0.9484	0.6093
			27.15	0.635	3.62	5.907	2.414						27.15	0.7791	0.9931	0.949	0.5991
			27.175	0.635	3.615	5.916	2.4141						27.175	0.7791	0.9918	0.9504	0.5992
			27.2	0.635	3.615	5.9185	2.3934						27.2	0.7791	0.9918	0.9508	0.594
			27.225	0.64	3.605	5.9215	2.413						27.225	0.7853	0.989	0.9513	0.5989
			27.25	0.64	3.6	5.9235	2.4201						27.25	0.7853	0.9877	0.9516	0.6007
			27.275	0.645	3.585	5.923	2.3712						27.275	0.7914	0.9835	0.9516	0.5885
			27.3	0.65	3.585	5.923	2.4166						27.3	0.7975	0.9835	0.9516	0.5998
			27.325	0.635	3.605	5.9255	2.3908						27.325	0.7791	0.989	0.952	0.5934
			27.35	0.64	3.605	5.928	2.3827						27.35	0.7853	0.989	0.9524	0.5914
			27.375	0.635	3.61	5.9305	2.4076						27.375	0.7791	0.9904	0.9528	0.5976
			27.4	0.64	3.605	5.9355	2.3949						27.4	0.7853	0.989	0.9536	0.5944
			27.425	0.64	3.605	5.938	2.4241						27.425	0.7853	0.989	0.954	0.6016
			27.45	0.635	3.605	5.941	2.4448						27.45	0.7791	0.989	0.9545	0.6068
			27.475	0.635	3.605	5.9465	2.4201						27.475	0.7791	0.989	0.9553	0.6007
			27.5	0.63	3.605	5.9475	2.4577						27.5	0.773	0.989	0.9555	0.61
			27.525	0.63	3.605	5.9515	2.4993						27.525	0.773	0.989	0.9561	0.6203
			27.55	0.62	3.61	5.9545	2.5328						27.55	0.7607	0.9904	0.9566	0.6286
			27.575	0.62	3.615	5.9595	2.5627						27.575	0.7607	0.9918	0.9574	0.636
			27.6	0.615	3.615	5.963	2.5514						27.6	0.7546	0.9918	0.958	0.6332
			27.625	0.61	3.62	5.967	2.5892						27.625	0.7485	0.9931	0.9586	0.6426
			27.65	0.615	3.61	5.9735	2.6104						27.65	0.7546	0.9904	0.9597	0.6479
			27.675	0.61	3.61	5.976	2.6485						27.675	0.7485	0.9904	0.9601	0.6573
			27.7	0.61	3.605	5.982	2.6784						27.7	0.7485	0.989	0.961	0.6648
			27.725	0.595	3.62	5.9825	2.675						27.725	0.7301	0.9931	0.9611	0.6639
			27.75	0.59	3.61	5.989	2.6716						27.75	0.7239	0.9904	0.9622	0.6631
			27.775	0.58	3.62	5.999	2.6457						27.775	0.7117	0.9931	0.9638	0.6566
			27.8	0.585	3.62	6.0095	2.6289						27.8	0.7178	0.9931	0.9655	0.6525
			27.825	0.575	3.635	6.012	2.6289						27.825	0.7055	0.9973	0.9659	0.6525
			27.85	0.575	3.645	6.0175	2.6205						27.85	0.7055	1	0.9667	0.6504
			27.875	0.585	3.635	6.025	2.6047						27.875	0.7178	0.9973	0.9679	0.6465
			27.9	0.59	3.63	6.025	2.6417						27.9	0.7239	0.9959	0.9679	0.6557
			27.925	0.59	3.635	6.0245	2.625						27.925	0.7239	0.9973	0.9679	0.6515
			27.95	0.58	3.64	6.029	2.6258						27.95	0.7117	0.9986	0.9686	0.6517
			27.975	0.58	3.635	6.031	2.6011						27.975	0.7117	0.9973	0.9689	0.6456
			28	0.59	3.63	6.0345	2.6419						28	0.7239	0.9959	0.9695	0.6557
			28.025	0.59	3.625	6.036	2.6702						28.025	0.7239	0.9945	0.9697	0.6627
			28.05	0.585	3.625	6.041	2.7031						28.05	0.7178	0.9945	0.9705	0.6709
			28.075	0.59	3.615	6.0445	2.7287						28.075	0.7239	0.9918	0.9711	0.6772
			28.1	0.59	3.615	6.0465	2.718						28.1	0.7239	0.9918	0.9714	0.6746
			28.125	0.585	3.62	6.056	2.7489						28.125	0.7178	0.9931	0.9729	0.6823
			28.15	0.575	3.63	6.0545	2.7746						28.15	0.7055	0.9959	0.9727	0.6886
			28.175	0.58	3.63	6.054	2.7999						28.175	0.7117	0.9959	0.9726	0.6949
			28.2	0.58	3.625	6.0555	2.8217						28.2	0.7117	0.9945	0.9728	0.7003
			28.225	0.58	3.625	6.0605	2.8186						28.225	0.7117	0.9945	0.9737	0.6996
			28.25	0.575	3.63	6.063	2.8188						28.25	0.7055	0.9959	0.9741	0.6996
			28.275	0.57	3.635	6.0655	2.7946						28.275	0.6994	0.9973	0.9745	0.6936
			28.3	0.575	3.64	6.0685	2.8104						28.3	0.7055	0.9986	0.9749	0.6975
			28.325	0.58	3.635	6.069	2.8097						28.325	0.7117	0.9973	0.975	0.6974
			28.35	0.58	3.625	6.0695	2.7933						28.35	0.7117	0.9945	0.9751	0.6933
			28.375	0.58	3.63	6.0735	2.7808						28.375	0.7117	0.9959	0.9757	0.6902
			28.4	0.585	3.62	6.075	2.7801						28.4	0.7178	0.9931	0.976	0.69
			28.425	0.585	3.62	6.082	2.7631						28.425	0.7178	0.9931	0.9771	0.6858
			28.45	0.585	3.61	6.0875	2.7991						28.45	0.7178	0.9904	0.978	0.6947
			28.475	0.58	3.615	6.0915	2.7901						28.475	0.7117	0.9918	0.9786	0.6925
			28.5	0.585	3.62	6.095	2.8237						28.5	0.7178	0.9931	0.9792	0.7008
			28.525	0.58	3.61	6.0955	2.8191						28.525	0.7117	0.9904	0.9793	0.6997
			28.55	0.58	3.6	6.0945	2.8855						28.55	0.7117	0.9877	0.9791	0.7162
			28.575	0.585	3.595	6.0965	2.9438						28.575	0.7178	0.9863	0.9794	0.7306
			28.6	0.59	3.59	6.101	2.9486						28.6	0.7239	0.9849	0.9802	0.7318
			28.625	0.59	3.58	6.103	2.9877						28.625	0.7239	0.9822	0.9805	0.7415
			28.65	0.585	3.585	6.104	2.9936						28.65	0.7178	0.9835	0.9806	0.743
			28.675	0.585	3.58	6.1065	2.9703						28.675	0.7178	0.9822	0.981	0.7372
			28.7	0.58	3.585	6.109	3.0165						28.7	0.7117	0.9835	0.9814	0.7487
			28.725	0.575	3.58	6.1115	3.0365						28.725	0.7055	0.9822	0.9818	0.7536
			28.75	0.565	3.59	6.114	3.0121						28.75	0.6933	0.9849	0.9822	0.7476
			28.775	0.57	3.59	6.1165	3.0745						28.775	0.6994	0.9849	0.9826	0.7631
			28.8	0.57	3.595	6.1215	3.1234						28.8	0.6994	0.9863	0.9835	0.7752
			28.825	0.57	3.59	6.1215	3.1078						28.825	0.6994	0.9849	0.9835	0.7713
			28.85	0.575	3.58	6.1255	3.0682						28.85	0.7055	0.9822	0.9841	0.7615
			28.875	0.57	3.58	6.1295	3.0984						28.875	0.6994	0.9822	0.9847	0.769
			28.9	0.57	3.585	6.1275	3.1181						28.9	0.6994	0.9835	0.9844	0.7739
			28.925	0.57	3.58	6.13	3.1006						28.925	0.6994	0.9822	0.9848	0.7696
			28.95	0.57	3.57	6.1275	3.1122						28.95	0.6994	0.9794	0.9844	0.7724
			28.975	0.575	3.57	6.1265	3.1079						28.975	0.7055	0.9794	0.9843	0.7714
			29	0.575	3.57	6.129	3.1245						29	0.7055	0.9794	0.9847	0.7755
			29.025	0.575	3.575	6.1275	3.1409						29.025	0.7055	0.9808	0.9844	0.7796
			29.05	0.575	3.57	6.13	3.1374						29.05	0.7055	0.9794	0.9848	0.7787
			29.075	0.585	3.575	6.1315	3.171						29.075	0.7178	0.9808	0.9851	0.787
			29.1	0.59	3.575	6.1325	3.1176						29.1	0.7239	0.9808	0.9852	0.7738
			29.125	0.595	3.565	6.1335	3.0892						29.125	0.7301	0.9781	0.9854	0.7667
			29.15	0.59	3.565	6.1345	3.1175						29.15	0.7239	0.9781	0.9855	0.7737
			29.175	0.59	3.565	6.1395	3.1539						29.175	0.7239	0.9781	0.9863	0.7828
			29.2	0.59	3.565	6.1445	3.1743						29.2	0.7239	0.9781	0.9871	0.7878
			29.225	0.57	3.58	6.1475	3.2036						29.225	0.6994	0.9822	0.9876	0.7951
			29.25	0.58	3.58	6.1475	3.2127						29.25	0.7117	0.9822	0.9876	0.7974
			29.275	0.57	3.585	6.1495	3.2465						29.275	0.6994	0.9835	0.988	0.8058
			29.3	0.575	3.585	6.152	3.2557						29.3	0.7055	0.9835	0.9884	0.808
			29.325	0.575	3.58	6.1555	3.2733						29.325	0.7055	0.9822	0.9889	0.8124
			29.35	0.565	3.59	6.1555	3.2747						29.35	0.6933	0.9849	0.9889	0.8128
			29.375	0.57	3.58	6.1555	3.3079						29.375	0.6994	0.9822	0.9889	0.821
			29.4	0.565	3.58	6.1565	3.2953						29.4	0.6933	0.9822	0.9891	0.8179
			29.425	0.555	3.59	6.1615	3.3038						29.425	0.681	0.9849	0.9899	0.82
			29.45	0.55	3.595	6.1655	3.3083						29.45	0.6748	0.9863	0.9905	0.8211
			29.475	0.55	3.59	6.165	3.333						29.475	0.6748	0.9849	0.9904	0.8272
			29.5	0.55	3.59	6.1605	3.3947						29.5	0.6748	0.9849	0.9897	0.8425
			29.525	0.555	3.58	6.162	3.3952						29.525	0.681	0.9822	0.99	0.8427
			29.55	0.55	3.585	6.162	3.4338						29.55	0.6748	0.9835	0.99	0.8522
			29.575	0.545	3.585	6.1595	3.4592						29.575	0.6687	0.9835	0.9896	0.8586
			29.6	0.535	3.59	6.159	3.4676						29.6	0.6564	0.9849	0.9895	0.8606
			29.625	0.53	3.59	6.158	3.4805						29.625	0.6503	0.9849	0.9893	0.8638
			29.65	0.52	3.59	6.1615	3.4532						29.65	0.638	0.9849	0.9899	0.8571
			29.675	0.52	3.585	6.1625	3.4863						29.675	0.638	0.9835	0.99	0.8653
			29.7	0.515	3.59	6.1615	3.5062						29.7	0.6319	0.9849	0.9899	0.8702
			29.725	0.515	3.585	6.1685	3.5102						29.725	0.6319	0.9835	0.991	0.8712
			29.75	0.5	3.6	6.1715	3.5523						29.75	0.6135	0.9877	0.9915	0.8817
			29.775	0.5	3.6	6.169	3.5194						29.775	0.6135	0.9877	0.9911	0.8735
			29.8	0.49	3.61	6.1695	3.5411						29.8	0.6012	0.9904	0.9912	0.8789
			29.825	0.49	3.61	6.1725	3.5739						29.825	0.6012	0.9904	0.9916	0.887
			29.85	0.49	3.61	6.1765	3.5495						29.85	0.6012	0.9904	0.9923	0.881
			29.875	0.5	3.61	6.173	3.4933						29.875	0.6135	0.9904	0.9917	0.867
			29.9	0.5	3.605	6.173	3.5308						29.9	0.6135	0.989	0.9917	0.8763
			29.925	0.505	3.595	6.1755	3.5419						29.925	0.6196	0.9863	0.9921	0.8791
			29.95	0.505	3.59	6.1805	3.5254						29.95	0.6196	0.9849	0.9929	0.875
			29.975	0.505	3.585	6.1815	3.526						29.975	0.6196	0.9835	0.9931	0.8751
			30	0.505	3.575	6.1835	3.5015						30	0.6196	0.9808	0.9934	0.8691
			30.025	0.505	3.575	6.183	3.4683						30.025	0.6196	0.9808	0.9933	0.8608
			30.05	0.505	3.575	6.184	3.4798						30.05	0.6196	0.9808	0.9935	0.8637
			30.075	0.505	3.565	6.186	3.4631						30.075	0.6196	0.9781	0.9938	0.8595
			30.1	0.505	3.56	6.1845	3.4588						30.1	0.6196	0.9767	0.9936	0.8585
			30.125	0.5	3.565	6.1855	3.4419						30.125	0.6135	0.9781	0.9937	0.8543
			30.15	0.5	3.565	6.1805	3.4744						30.15	0.6135	0.9781	0.9929	0.8623
			30.175	0.505	3.56	6.1805	3.4978						30.175	0.6196	0.9767	0.9929	0.8681
			30.2	0.505	3.555	6.1815	3.4928						30.2	0.6196	0.9753	0.9931	0.8669
			30.225	0.505	3.535	6.188	3.4899						30.225	0.6196	0.9698	0.9941	0.8662
			30.25	0.505	3.53	6.1855	3.5075						30.25	0.6196	0.9684	0.9937	0.8705
			30.275	0.51	3.525	6.1875	3.5371						30.275	0.6258	0.9671	0.9941	0.8779
			30.3	0.505	3.53	6.187	3.5867						30.3	0.6196	0.9684	0.994	0.8902
			30.325	0.505	3.53	6.1925	3.6032						30.325	0.6196	0.9684	0.9949	0.8943
			30.35	0.505	3.53	6.1945	3.6						30.35	0.6196	0.9684	0.9952	0.8935
			30.375	0.5	3.535	6.1945	3.6585						30.375	0.6135	0.9698	0.9952	0.908
			30.4	0.495	3.53	6.1935	3.6459						30.4	0.6074	0.9684	0.995	0.9049
			30.425	0.495	3.53	6.1915	3.6304						30.425	0.6074	0.9684	0.9947	0.901
			30.45	0.5	3.525	6.1925	3.5986						30.45	0.6135	0.9671	0.9949	0.8932
			30.475	0.505	3.525	6.1865	3.5526						30.475	0.6196	0.9671	0.9939	0.8817
			30.5	0.515	3.525	6.1855	3.5396						30.5	0.6319	0.9671	0.9937	0.8785
			30.525	0.51	3.535	6.1845	3.5922						30.525	0.6258	0.9698	0.9936	0.8916
			30.55	0.515	3.535	6.1885	3.5834						30.55	0.6319	0.9698	0.9942	0.8894
			30.575	0.51	3.535	6.191	3.5793						30.575	0.6258	0.9698	0.9946	0.8884
			30.6	0.51	3.515	6.1915	3.6003						30.6	0.6258	0.9643	0.9947	0.8936
			30.625	0.515	3.515	6.1875	3.6089						30.625	0.6319	0.9643	0.9941	0.8957
			30.65	0.51	3.52	6.1845	3.6045						30.65	0.6258	0.9657	0.9936	0.8946
			30.675	0.51	3.515	6.188	3.6087						30.675	0.6258	0.9643	0.9941	0.8957
			30.7	0.52	3.515	6.187	3.6173						30.7	0.638	0.9643	0.994	0.8978
			30.725	0.52	3.51	6.187	3.6346						30.725	0.638	0.963	0.994	0.9021
			30.75	0.525	3.51	6.1875	3.6352						30.75	0.6442	0.963	0.9941	0.9022
			30.775	0.525	3.505	6.1935	3.6358						30.775	0.6442	0.9616	0.995	0.9024
			30.8	0.52	3.505	6.1935	3.6316						30.8	0.638	0.9616	0.995	0.9013
			30.825	0.52	3.495	6.1975	3.6646						30.825	0.638	0.9588	0.9957	0.9095
			30.85	0.525	3.485	6.199	3.6603						30.85	0.6442	0.9561	0.9959	0.9085
			30.875	0.52	3.49	6.2005	3.6765						30.875	0.638	0.9575	0.9961	0.9125
			30.9	0.52	3.49	6.202	3.6486						30.9	0.638	0.9575	0.9964	0.9056
			30.925	0.515	3.485	6.2035	3.6244						30.925	0.6319	0.9561	0.9966	0.8996
			30.95	0.51	3.49	6.205	3.6667						30.95	0.6258	0.9575	0.9969	0.9101
			30.975	0.51	3.485	6.2	3.6377						30.975	0.6258	0.9561	0.9961	0.9029
			31	0.5	3.485	6.198	3.6214						31	0.6135	0.9561	0.9957	0.8988
			31.025	0.5	3.485	6.1975	3.6291						31.025	0.6135	0.9561	0.9957	0.9007
			31.05	0.5	3.475	6.1985	3.6193						31.05	0.6135	0.9534	0.9958	0.8983
			31.075	0.495	3.48	6.2005	3.5991						31.075	0.6074	0.9547	0.9961	0.8933
			31.1	0.495	3.475	6.2	3.5505						31.1	0.6074	0.9534	0.9961	0.8812
			31.125	0.49	3.48	6.2015	3.538						31.125	0.6012	0.9547	0.9963	0.8781
			31.15	0.485	3.485	6.2025	3.5455						31.15	0.5951	0.9561	0.9965	0.88
			31.175	0.49	3.485	6.2035	3.6227						31.175	0.6012	0.9561	0.9966	0.8991
			31.2	0.485	3.48	6.1985	3.6305						31.2	0.5951	0.9547	0.9958	0.9011
			31.225	0.485	3.485	6.2	3.6274						31.225	0.5951	0.9561	0.9961	0.9003
			31.25	0.475	3.495	6.204	3.6124						31.25	0.5828	0.9588	0.9967	0.8966
			31.275	0.47	3.495	6.203	3.6305						31.275	0.5767	0.9588	0.9965	0.9011
			31.3	0.47	3.495	6.2075	3.6107						31.3	0.5767	0.9588	0.9973	0.8962
			31.325	0.465	3.5	6.2095	3.6323						31.325	0.5706	0.9602	0.9976	0.9015
			31.35	0.47	3.5	6.2075	3.6484						31.35	0.5767	0.9602	0.9973	0.9055
			31.375	0.465	3.505	6.208	3.6778						31.375	0.5706	0.9616	0.9973	0.9128
			31.4	0.46	3.51	6.203	3.6872						31.4	0.5644	0.963	0.9965	0.9151
			31.425	0.46	3.51	6.2025	3.6766						31.425	0.5644	0.963	0.9965	0.9125
			31.45	0.465	3.51	6.202	3.6701						31.45	0.5706	0.963	0.9964	0.9109
			31.475	0.465	3.51	6.2025	3.6629						31.475	0.5706	0.963	0.9965	0.9091
			31.5	0.46	3.5	6.2115	3.6503						31.5	0.5644	0.9602	0.9979	0.906
			31.525	0.455	3.5	6.2175	3.6495						31.525	0.5583	0.9602	0.9989	0.9058
			31.55	0.455	3.49	6.218	3.678						31.55	0.5583	0.9575	0.999	0.9129
			31.575	0.455	3.485	6.215	3.67						31.575	0.5583	0.9561	0.9985	0.9109
			31.6	0.45	3.48	6.215	3.6537						31.6	0.5521	0.9547	0.9985	0.9068
			31.625	0.45	3.475	6.2165	3.6294						31.625	0.5521	0.9534	0.9987	0.9008
			31.65	0.445	3.465	6.217	3.6262						31.65	0.546	0.9506	0.9988	0.9
			31.675	0.445	3.465	6.22	3.6585						31.675	0.546	0.9506	0.9993	0.908
			31.7	0.44	3.46	6.2165	3.6578						31.7	0.5399	0.9492	0.9987	0.9078
			31.725	0.445	3.455	6.212	3.6424						31.725	0.546	0.9479	0.998	0.904
			31.75	0.445	3.445	6.21	3.6718						31.75	0.546	0.9451	0.9977	0.9113
			31.775	0.44	3.445	6.2115	3.6428						31.775	0.5399	0.9451	0.9979	0.9041
			31.8	0.44	3.445	6.215	3.6475						31.8	0.5399	0.9451	0.9985	0.9053
			31.825	0.44	3.445	6.2165	3.6685						31.825	0.5399	0.9451	0.9987	0.9105
			31.85	0.44	3.435	6.217	3.6723						31.85	0.5399	0.9424	0.9988	0.9114
			31.875	0.44	3.435	6.2165	3.6601						31.875	0.5399	0.9424	0.9987	0.9084
			31.9	0.44	3.435	6.215	3.6601						31.9	0.5399	0.9424	0.9985	0.9084
			31.925	0.44	3.43	6.2145	3.697						31.925	0.5399	0.941	0.9984	0.9176
			31.95	0.44	3.415	6.2135	3.7258						31.95	0.5399	0.9369	0.9982	0.9247
			31.975	0.445	3.415	6.2145	3.7346						31.975	0.546	0.9369	0.9984	0.9269
			32	0.445	3.415	6.2135	3.7685						32	0.546	0.9369	0.9982	0.9353
			32.025	0.45	3.415	6.214	3.7645						32.025	0.5521	0.9369	0.9983	0.9343
			32.05	0.45	3.415	6.2175	3.7779						32.05	0.5521	0.9369	0.9989	0.9377
			32.075	0.445	3.41	6.2185	3.7497						32.075	0.546	0.9355	0.999	0.9307
			32.1	0.445	3.405	6.223	3.7583						32.1	0.546	0.9342	0.9998	0.9328
			32.125	0.45	3.405	6.2245	3.754						32.125	0.5521	0.9342	1	0.9317
			32.15	0.45	3.39	6.2225	3.7206						32.15	0.5521	0.93	0.9997	0.9234
			32.175	0.455	3.385	6.2205	3.6839						32.175	0.5583	0.9287	0.9994	0.9143
			32.2	0.445	3.395	6.223	3.6349						32.2	0.546	0.9314	0.9998	0.9022
			32.225	0.45	3.395	6.224	3.6343						32.225	0.5521	0.9314	0.9999	0.902
			32.25	0.45	3.39	6.2245	3.641						32.25	0.5521	0.93	1	0.9037
			32.275	0.435	3.4	6.2205	3.6438						32.275	0.5337	0.9328	0.9994	0.9044
			32.3	0.435	3.4	6.218	3.6601						32.3	0.5337	0.9328	0.999	0.9084
			32.325	0.435	3.4	6.2175	3.6931						32.325	0.5337	0.9328	0.9989	0.9166
			32.35	0.43	3.4	6.216	3.6653						32.35	0.5276	0.9328	0.9986	0.9097
			32.375	0.435	3.39	6.216	3.6834						32.375	0.5337	0.93	0.9986	0.9142
			32.4	0.435	3.38	6.216	3.7128						32.4	0.5337	0.9273	0.9986	0.9215
			32.425	0.425	3.39	6.222	3.7212						32.425	0.5215	0.93	0.9996	0.9236
			32.45	0.425	3.38	6.222	3.7455						32.45	0.5215	0.9273	0.9996	0.9296
			32.475	0.42	3.37	6.222	3.8281						32.475	0.5153	0.9246	0.9996	0.9501
			32.5	0.425	3.37	6.2245	3.7428						32.5	0.5215	0.9246	1	0.9289
			32.525	0.425	3.365	6.223	3.7321						32.525	0.5215	0.9232	0.9998	0.9263
			32.55	0.425	3.36	6.2235	3.7283						32.55	0.5215	0.9218	0.9998	0.9253
			32.575	0.425	3.34	6.2235	3.7777						32.575	0.5215	0.9163	0.9998	0.9376
			32.6	0.42	3.34	6.2215	3.7765						32.6	0.5153	0.9163	0.9995	0.9373
			32.625	0.415	3.34	6.218	3.7811						32.625	0.5092	0.9163	0.999	0.9384
			32.65	0.415	3.335	6.2145	3.7359						32.65	0.5092	0.915	0.9984	0.9272
			32.675	0.42	3.335	6.2135	3.7446						32.675	0.5153	0.915	0.9982	0.9294
			32.7	0.415	3.33	6.211	3.7694						32.7	0.5092	0.9136	0.9978	0.9355
			32.725	0.415	3.33	6.2055	3.7521						32.725	0.5092	0.9136	0.9969	0.9313
			32.75	0.415	3.325	6.203	3.7809						32.75	0.5092	0.9122	0.9965	0.9384
			32.775	0.415	3.32	6.196	3.7683						32.775	0.5092	0.9108	0.9954	0.9353
			32.8	0.42	3.32	6.19	3.8098						32.8	0.5153	0.9108	0.9945	0.9456
			32.825	0.42	3.32	6.1925	3.818						32.825	0.5153	0.9108	0.9949	0.9476
			32.85	0.42	3.31	6.191	3.7896						32.85	0.5153	0.9081	0.9946	0.9406
			32.875	0.42	3.31	6.1845	3.7697						32.875	0.5153	0.9081	0.9936	0.9356
			32.9	0.425	3.305	6.181	3.798						32.9	0.5215	0.9067	0.993	0.9426
			32.925	0.43	3.295	6.1775	3.8385						32.925	0.5276	0.904	0.9924	0.9527
			32.95	0.425	3.295	6.1705	3.8338						32.95	0.5215	0.904	0.9913	0.9515
			32.975	0.42	3.305	6.1735	3.8876						32.975	0.5153	0.9067	0.9918	0.9649
			33	0.42	3.29	6.17	3.8551						33	0.5153	0.9026	0.9912	0.9568
			33.025	0.42	3.28	6.165	3.852						33.025	0.5153	0.8999	0.9904	0.956
			33.05	0.41	3.29	6.159	3.8563						33.05	0.5031	0.9026	0.9895	0.9571
			33.075	0.41	3.29	6.157	3.8969						33.075	0.5031	0.9026	0.9892	0.9672
			33.1	0.415	3.285	6.146	3.9216						33.1	0.5092	0.9012	0.9874	0.9733
			33.125	0.42	3.28	6.142	3.9466						33.125	0.5153	0.8999	0.9867	0.9795
			33.15	0.415	3.27	6.1395	3.9304						33.15	0.5092	0.8971	0.9863	0.9755
			33.175	0.42	3.265	6.136	3.9598						33.175	0.5153	0.8957	0.9858	0.9828
			33.2	0.415	3.265	6.136	3.9806						33.2	0.5092	0.8957	0.9858	0.988
			33.225	0.415	3.25	6.1365	4.002						33.225	0.5092	0.8916	0.9859	0.9933
			33.25	0.415	3.24	6.135	3.995						33.25	0.5092	0.8889	0.9856	0.9915
			33.275	0.405	3.245	6.131	4.0291						33.275	0.4969	0.8903	0.985	1
			33.3	0.405	3.235	6.124	3.9381						33.3	0.4969	0.8875	0.9839	0.9774
			33.325	0.395	3.24	6.119	3.9835						33.325	0.4847	0.8889	0.9831	0.9887
			33.35	0.395	3.235	6.1185	4.0228						33.35	0.4847	0.8875	0.983	0.9984
			33.375	0.395	3.23	6.1205	3.9807						33.375	0.4847	0.8861	0.9833	0.988
			33.4	0.395	3.23	6.116	3.9927						33.4	0.4847	0.8861	0.9826	0.991
			33.425	0.395	3.23	6.115	3.9851						33.425	0.4847	0.8861	0.9824	0.9891
			33.45	0.39	3.23	6.114	3.9519						33.45	0.4785	0.8861	0.9822	0.9808
			33.475	0.39	3.22	6.112	3.9236						33.475	0.4785	0.8834	0.9819	0.9738
			33.5	0.38	3.23	6.1085	3.9486						33.5	0.4663	0.8861	0.9814	0.98
			33.525	0.385	3.23	6.109	3.9649						33.525	0.4724	0.8861	0.9814	0.9841
			33.55	0.38	3.23	6.101	3.915						33.55	0.4663	0.8861	0.9802	0.9717
			33.575	0.385	3.22	6.0985	3.8708						33.575	0.4724	0.8834	0.9798	0.9607
			33.6	0.385	3.215	6.095	3.8346						33.6	0.4724	0.882	0.9792	0.9517
			33.625	0.395	3.205	6.0895	3.8248						33.625	0.4847	0.8793	0.9783	0.9493
			33.65	0.395	3.195	6.0795	3.803						33.65	0.4847	0.8765	0.9767	0.9439
			33.675	0.39	3.195	6.0765	3.7817						33.675	0.4785	0.8765	0.9762	0.9386
			33.7	0.385	3.19	6.073	3.7968						33.7	0.4724	0.8752	0.9757	0.9423
			33.725	0.385	3.185	6.0685	3.7635						33.725	0.4724	0.8738	0.9749	0.9341
			33.75	0.38	3.19	6.0615	3.7189						33.75	0.4663	0.8752	0.9738	0.923
			33.775	0.38	3.185	6.067	3.7111						33.775	0.4663	0.8738	0.9747	0.9211
			33.8	0.385	3.185	6.066	3.7391						33.8	0.4724	0.8738	0.9745	0.928
			33.825	0.39	3.185	6.062	3.7631						33.825	0.4785	0.8738	0.9739	0.934
			33.85	0.39	3.175	6.058	3.755						33.85	0.4785	0.8711	0.9733	0.932
			33.875	0.39	3.17	6.0545	3.7312						33.875	0.4785	0.8697	0.9727	0.9261
			33.9	0.39	3.155	6.047	3.7895						33.9	0.4785	0.8656	0.9715	0.9405
			33.925	0.39	3.15	6.0475	3.7601						33.925	0.4785	0.8642	0.9716	0.9332
			33.95	0.385	3.145	6.043	3.8055						33.95	0.4724	0.8628	0.9708	0.9445
			33.975	0.385	3.145	6.0365	3.8221						33.975	0.4724	0.8628	0.9698	0.9486
			34	0.38	3.145	6.0365	3.8313						34	0.4663	0.8628	0.9698	0.9509
			34.025	0.375	3.14	6.0415	3.8159						34.025	0.4601	0.8615	0.9706	0.9471
			34.05	0.385	3.135	6.039	3.833						34.05	0.4724	0.8601	0.9702	0.9513
			34.075	0.375	3.15	6.0355	3.784						34.075	0.4601	0.8642	0.9696	0.9392
			34.1	0.375	3.15	6.038	3.7845						34.1	0.4601	0.8642	0.97	0.9393
			34.125	0.375	3.15	6.0335	3.8254						34.125	0.4601	0.8642	0.9693	0.9494
			34.15	0.375	3.135	6.0315	3.85						34.15	0.4601	0.8601	0.969	0.9555
			34.175	0.37	3.14	6.0305	3.8054						34.175	0.454	0.8615	0.9688	0.9445
			34.2	0.37	3.14	6.032	3.8306						34.2	0.454	0.8615	0.9691	0.9507
			34.225	0.365	3.135	6.0255	3.8391						34.225	0.4479	0.8601	0.968	0.9528
			34.25	0.36	3.14	6.025	3.8316						34.25	0.4417	0.8615	0.9679	0.951
			34.275	0.36	3.13	6.029	3.8447						34.275	0.4417	0.8587	0.9686	0.9542
			34.3	0.36	3.135	6.026	3.8278						34.3	0.4417	0.8601	0.9681	0.95
			34.325	0.36	3.125	6.0245	3.8276						34.325	0.4417	0.8573	0.9679	0.95
			34.35	0.36	3.12	6.022	3.8472						34.35	0.4417	0.856	0.9675	0.9549
			34.375	0.36	3.125	6.0145	3.8387						34.375	0.4417	0.8573	0.9663	0.9527
			34.4	0.36	3.105	6.013	3.8349						34.4	0.4417	0.8519	0.966	0.9518
			34.425	0.355	3.105	6.0075	3.8436						34.425	0.4356	0.8519	0.9651	0.954
			34.45	0.355	3.105	6.0035	3.8356						34.45	0.4356	0.8519	0.9645	0.952
			34.475	0.35	3.105	6.001	3.8899						34.475	0.4294	0.8519	0.9641	0.9655
			34.5	0.35	3.105	6.0025	3.8738						34.5	0.4294	0.8519	0.9643	0.9615
			34.525	0.35	3.105	5.998	3.8739						34.525	0.4294	0.8519	0.9636	0.9615
			34.55	0.35	3.09	5.996	3.9202						34.55	0.4294	0.8477	0.9633	0.973
			34.575	0.35	3.09	5.993	3.9083						34.575	0.4294	0.8477	0.9628	0.97
			34.6	0.345	3.09	5.993	3.8881						34.6	0.4233	0.8477	0.9628	0.965
			34.625	0.345	3.08	5.993	3.9054						34.625	0.4233	0.845	0.9628	0.9693
			34.65	0.34	3.085	5.991	3.8882						34.65	0.4172	0.8464	0.9625	0.965
			34.675	0.34	3.085	5.992	3.8382						34.675	0.4172	0.8464	0.9626	0.9526
			34.7	0.34	3.07	5.992	3.7882						34.7	0.4172	0.8422	0.9626	0.9402
			34.725	0.34	3.07	5.9855	3.808						34.725	0.4172	0.8422	0.9616	0.9451
			34.75	0.34	3.07	5.9865	3.8185						34.75	0.4172	0.8422	0.9618	0.9477
			34.775	0.345	3.06	5.9815	3.7927						34.775	0.4233	0.8395	0.961	0.9413
			34.8	0.345	3.055	5.9845	3.7728						34.8	0.4233	0.8381	0.9614	0.9364
			34.825	0.345	3.045	5.9825	3.7232						34.825	0.4233	0.8354	0.9611	0.9241
			34.85	0.345	3.04	5.9825	3.7232						34.85	0.4233	0.834	0.9611	0.9241
			34.875	0.345	3.04	5.9735	3.71						34.875	0.4233	0.834	0.9597	0.9208
			34.9	0.35	3.04	5.973	3.7213						34.9	0.4294	0.834	0.9596	0.9236
			34.925	0.35	3.04	5.9655	3.7244						34.925	0.4294	0.834	0.9584	0.9244
			34.95	0.35	3.035	5.963	3.7166						34.95	0.4294	0.8326	0.958	0.9224
			34.975	0.355	3.015	5.9605	3.7417						34.975	0.4356	0.8272	0.9576	0.9287
			35	0.345	3.025	5.9585	3.7218						35	0.4233	0.8299	0.9573	0.9237
			35.025	0.345	3.025	5.9565	3.7057						35.025	0.4233	0.8299	0.9569	0.9197
			35.05	0.34	3.03	5.947	3.7136						35.05	0.4172	0.8313	0.9554	0.9217
			35.075	0.34	3.02	5.942	3.713						35.075	0.4172	0.8285	0.9546	0.9215
			35.1	0.34	3	5.939	3.7414						35.1	0.4172	0.823	0.9541	0.9286
			35.125	0.34	2.995	5.938	3.7814						35.125	0.4172	0.8217	0.954	0.9385
			35.15	0.34	2.995	5.9385	3.77						35.15	0.4172	0.8217	0.9541	0.9357
			35.175	0.335	2.995	5.9285	3.7514						35.175	0.411	0.8217	0.9524	0.9311
			35.2	0.335	2.99	5.9245	3.7645						35.2	0.411	0.8203	0.9518	0.9343
			35.225	0.335	2.985	5.925	3.7564						35.225	0.411	0.8189	0.9519	0.9323
			35.25	0.335	2.975	5.92	3.7725						35.25	0.411	0.8162	0.9511	0.9363
			35.275	0.335	2.965	5.9165	3.7603						35.275	0.411	0.8134	0.9505	0.9333
			35.3	0.33	2.96	5.9065	3.7068						35.3	0.4049	0.8121	0.9489	0.92
			35.325	0.33	2.955	5.9065	3.6859						35.325	0.4049	0.8107	0.9489	0.9148
			35.35	0.33	2.94	5.908	3.7136						35.35	0.4049	0.8066	0.9492	0.9217
			35.375	0.33	2.935	5.908	3.7169						35.375	0.4049	0.8052	0.9492	0.9225
			35.4	0.335	2.935	5.9075	3.762						35.4	0.411	0.8052	0.9491	0.9337
			35.425	0.335	2.935	5.904	3.7751						35.425	0.411	0.8052	0.9485	0.937
			35.45	0.335	2.92	5.9005	3.789						35.45	0.411	0.8011	0.9479	0.9404
			35.475	0.335	2.915	5.8985	3.8068						35.475	0.411	0.7997	0.9476	0.9448
			35.5	0.335	2.915	5.8945	3.7946						35.5	0.411	0.7997	0.947	0.9418
			35.525	0.33	2.92	5.8945	3.7785						35.525	0.4049	0.8011	0.947	0.9378
			35.55	0.33	2.92	5.8915	3.7253						35.55	0.4049	0.8011	0.9465	0.9246
			35.575	0.33	2.92	5.89	3.7327						35.575	0.4049	0.8011	0.9463	0.9264
			35.6	0.33	2.915	5.8835	3.698						35.6	0.4049	0.7997	0.9452	0.9178
			35.625	0.33	2.895	5.8805	3.6796						35.625	0.4049	0.7942	0.9447	0.9133
			35.65	0.33	2.885	5.8755	3.6669						35.65	0.4049	0.7915	0.9439	0.9101
			35.675	0.33	2.875	5.868	3.6207						35.675	0.4049	0.7888	0.9427	0.8986
			35.7	0.335	2.875	5.863	3.6122						35.7	0.411	0.7888	0.9419	0.8965
			35.725	0.335	2.865	5.863	3.6646						35.725	0.411	0.786	0.9419	0.9095
			35.75	0.335	2.855	5.8625	3.6678						35.75	0.411	0.7833	0.9418	0.9103
			35.775	0.33	2.86	5.853	3.66						35.775	0.4049	0.7846	0.9403	0.9084
			35.8	0.335	2.86	5.8485	3.6852						35.8	0.411	0.7846	0.9396	0.9146
			35.825	0.335	2.855	5.848	3.7232						35.825	0.411	0.7833	0.9395	0.9241
			35.85	0.335	2.85	5.8415	3.6876						35.85	0.411	0.7819	0.9385	0.9152
			35.875	0.335	2.85	5.836	3.6473						35.875	0.411	0.7819	0.9376	0.9052
			35.9	0.33	2.85	5.831	3.7247						35.9	0.4049	0.7819	0.9368	0.9244
			35.925	0.33	2.84	5.83	3.7313						35.925	0.4049	0.7791	0.9366	0.9261
			35.95	0.33	2.835	5.8265	3.7275						35.95	0.4049	0.7778	0.9361	0.9251
			35.975	0.325	2.835	5.822	3.6955						35.975	0.3988	0.7778	0.9353	0.9172
			36	0.32	2.84	5.82	3.7044						36	0.3926	0.7791	0.935	0.9194
			36.025	0.32	2.84	5.817	3.696						36.025	0.3926	0.7791	0.9345	0.9173
			36.05	0.32	2.83	5.8145	3.6295						36.05	0.3926	0.7764	0.9341	0.9008
			36.075	0.32	2.825	5.8115	3.6627						36.075	0.3926	0.775	0.9336	0.9091
			36.1	0.325	2.82	5.812	3.6483						36.1	0.3988	0.7737	0.9337	0.9055
			36.125	0.33	2.81	5.8055	3.627						36.125	0.4049	0.7709	0.9327	0.9002
			36.15	0.325	2.81	5.8035	3.6351						36.15	0.3988	0.7709	0.9324	0.9022
			36.175	0.325	2.81	5.8	3.6799						36.175	0.3988	0.7709	0.9318	0.9133
			36.2	0.325	2.8	5.797	3.6717						36.2	0.3988	0.7682	0.9313	0.9113
			36.225	0.32	2.805	5.797	3.6361						36.225	0.3926	0.7695	0.9313	0.9025
			36.25	0.315	2.81	5.7915	3.6581						36.25	0.3865	0.7709	0.9304	0.9079
			36.275	0.315	2.805	5.786	3.6697						36.275	0.3865	0.7695	0.9296	0.9108
			36.3	0.31	2.8	5.7815	3.6405						36.3	0.3804	0.7682	0.9288	0.9036
			36.325	0.31	2.795	5.776	3.6291						36.325	0.3804	0.7668	0.9279	0.9007
			36.35	0.31	2.785	5.777	3.5959						36.35	0.3804	0.7641	0.9281	0.8925
			36.375	0.31	2.77	5.771	3.5544						36.375	0.3804	0.7599	0.9271	0.8822
			36.4	0.305	2.77	5.77	3.5532						36.4	0.3742	0.7599	0.927	0.8819
			36.425	0.3	2.775	5.7715	3.535						36.425	0.3681	0.7613	0.9272	0.8774
			36.45	0.31	2.77	5.767	3.5096						36.45	0.3804	0.7599	0.9265	0.8711
			36.475	0.31	2.765	5.7575	3.51						36.475	0.3804	0.7586	0.925	0.8712
			36.5	0.31	2.765	5.751	3.5178						36.5	0.3804	0.7586	0.9239	0.8731
			36.525	0.31	2.76	5.7475	3.4682						36.525	0.3804	0.7572	0.9234	0.8608
			36.55	0.31	2.76	5.7425	3.4636						36.55	0.3804	0.7572	0.9226	0.8596
			36.575	0.31	2.755	5.7385	3.4674						36.575	0.3804	0.7558	0.9219	0.8606
			36.6	0.31	2.745	5.738	3.4094						36.6	0.3804	0.7531	0.9218	0.8462
			36.625	0.31	2.74	5.7395	3.4057						36.625	0.3804	0.7517	0.9221	0.8453
			36.65	0.31	2.735	5.7375	3.3884						36.65	0.3804	0.7503	0.9218	0.841
			36.675	0.31	2.73	5.7345	3.3959						36.675	0.3804	0.749	0.9213	0.8428
			36.7	0.305	2.725	5.7315	3.3873						36.7	0.3742	0.7476	0.9208	0.8407
			36.725	0.3	2.73	5.7305	3.4039						36.725	0.3681	0.749	0.9206	0.8448
			36.75	0.295	2.735	5.7275	3.3957						36.75	0.362	0.7503	0.9202	0.8428
			36.775	0.295	2.735	5.725	3.3797						36.775	0.362	0.7503	0.9198	0.8388
			36.8	0.295	2.735	5.722	3.3721						36.8	0.362	0.7503	0.9193	0.8369
			36.825	0.3	2.73	5.7175	3.3639						36.825	0.3681	0.749	0.9185	0.8349
			36.85	0.295	2.73	5.7165	3.3469						36.85	0.362	0.749	0.9184	0.8307
			36.875	0.295	2.725	5.7145	3.3508						36.875	0.362	0.7476	0.9181	0.8316
			36.9	0.295	2.725	5.7115	3.3385						36.9	0.362	0.7476	0.9176	0.8286
			36.925	0.295	2.72	5.7075	3.2895						36.925	0.362	0.7462	0.9169	0.8164
			36.95	0.295	2.71	5.706	3.2558						36.95	0.362	0.7435	0.9167	0.8081
			36.975	0.295	2.7	5.7015	3.3167						36.975	0.362	0.7407	0.916	0.8232
			37	0.295	2.69	5.699	3.2909						37	0.362	0.738	0.9156	0.8168
			37.025	0.295	2.685	5.6955	3.3201						37.025	0.362	0.7366	0.915	0.824
			37.05	0.295	2.685	5.6965	3.3041						37.05	0.362	0.7366	0.9152	0.8201
			37.075	0.295	2.685	5.6915	3.3759						37.075	0.362	0.7366	0.9144	0.8379
			37.1	0.295	2.68	5.6885	3.4018						37.1	0.362	0.7353	0.9139	0.8443
			37.125	0.295	2.675	5.683	3.4031						37.125	0.362	0.7339	0.913	0.8446
			37.15	0.295	2.67	5.675	3.3792						37.15	0.362	0.7325	0.9117	0.8387
			37.175	0.295	2.66	5.671	3.3548						37.175	0.362	0.7298	0.9111	0.8326
			37.2	0.295	2.655	5.6635	3.3588						37.2	0.362	0.7284	0.9099	0.8336
			37.225	0.3	2.655	5.6575	3.3668						37.225	0.3681	0.7284	0.9089	0.8356
			37.25	0.3	2.645	5.6515	3.346						37.25	0.3681	0.7257	0.9079	0.8305
			37.275	0.3	2.635	5.649	3.3548						37.275	0.3681	0.7229	0.9075	0.8326
			37.3	0.295	2.635	5.6435	3.3462						37.3	0.362	0.7229	0.9067	0.8305
			37.325	0.295	2.615	5.639	3.3418						37.325	0.362	0.7174	0.9059	0.8294
			37.35	0.295	2.61	5.639	3.3541						37.35	0.362	0.716	0.9059	0.8325
			37.375	0.295	2.61	5.6395	3.2999						37.375	0.362	0.716	0.906	0.819
			37.4	0.295	2.605	5.629	3.2629						37.4	0.362	0.7147	0.9043	0.8098
			37.425	0.285	2.615	5.627	3.2462						37.425	0.3497	0.7174	0.904	0.8057
			37.45	0.29	2.615	5.625	3.2405						37.45	0.3558	0.7174	0.9037	0.8043
			37.475	0.29	2.6	5.6235	3.2683						37.475	0.3558	0.7133	0.9034	0.8112
			37.5	0.285	2.59	5.6165	3.2429						37.5	0.3497	0.7106	0.9023	0.8049
			37.525	0.285	2.59	5.617	3.2058						37.525	0.3497	0.7106	0.9024	0.7957
			37.55	0.285	2.58	5.6145	3.1729						37.55	0.3497	0.7078	0.902	0.7875
			37.575	0.29	2.58	5.611	3.176						37.575	0.3558	0.7078	0.9014	0.7883
			37.6	0.29	2.58	5.6055	3.1495						37.6	0.3558	0.7078	0.9006	0.7817
			37.625	0.29	2.565	5.6035	3.1402						37.625	0.3558	0.7037	0.9002	0.7794
			37.65	0.29	2.555	5.604	3.1188						37.65	0.3558	0.701	0.9003	0.7741
			37.675	0.29	2.555	5.6	3.1101						37.675	0.3558	0.701	0.8997	0.7719
			37.7	0.29	2.545	5.596	3.0809						37.7	0.3558	0.6982	0.899	0.7647
			37.725	0.285	2.545	5.588	3.0807						37.725	0.3497	0.6982	0.8977	0.7646
			37.75	0.29	2.525	5.577	3.1343						37.75	0.3558	0.6927	0.896	0.7779
			37.775	0.295	2.52	5.569	3.1714						37.775	0.362	0.6914	0.8947	0.7871
			37.8	0.295	2.515	5.565	3.1849						37.8	0.362	0.69	0.894	0.7905
			37.825	0.295	2.51	5.5585	3.1617						37.825	0.362	0.6886	0.893	0.7847
			37.85	0.29	2.515	5.5565	3.1632						37.85	0.3558	0.69	0.8927	0.7851
			37.875	0.285	2.51	5.5515	3.1757						37.875	0.3497	0.6886	0.8919	0.7882
			37.9	0.285	2.505	5.5455	3.168						37.9	0.3497	0.6872	0.8909	0.7863
			37.925	0.285	2.5	5.543	3.1685						37.925	0.3497	0.6859	0.8905	0.7864
			37.95	0.285	2.49	5.536	3.2103						37.95	0.3497	0.6831	0.8894	0.7968
			37.975	0.28	2.49	5.53	3.1895						37.975	0.3436	0.6831	0.8884	0.7916
			38	0.275	2.485	5.528	3.186						38	0.3374	0.6818	0.8881	0.7907
			38.025	0.275	2.48	5.5185	3.1939						38.025	0.3374	0.6804	0.8866	0.7927
			38.05	0.275	2.475	5.508	3.2105						38.05	0.3374	0.679	0.8849	0.7968
			38.075	0.28	2.47	5.5	3.2228						38.075	0.3436	0.6776	0.8836	0.7999
			38.1	0.28	2.465	5.4935	3.2391						38.1	0.3436	0.6763	0.8826	0.8039
			38.125	0.28	2.465	5.4835	3.2025						38.125	0.3436	0.6763	0.881	0.7948
			38.15	0.28	2.46	5.4815	3.1865						38.15	0.3436	0.6749	0.8806	0.7909
			38.175	0.28	2.445	5.478	3.1869						38.175	0.3436	0.6708	0.8801	0.791
			38.2	0.28	2.435	5.471	3.1613						38.2	0.3436	0.668	0.8789	0.7846
			38.225	0.275	2.435	5.464	3.2136						38.225	0.3374	0.668	0.8778	0.7976
			38.25	0.275	2.435	5.456	3.1876						38.25	0.3374	0.668	0.8765	0.7911
			38.275	0.27	2.44	5.445	3.1879						38.275	0.3313	0.6694	0.8748	0.7912
			38.3	0.27	2.44	5.441	3.205						38.3	0.3313	0.6694	0.8741	0.7955
			38.325	0.265	2.445	5.4345	3.2093						38.325	0.3252	0.6708	0.8731	0.7965
			38.35	0.265	2.445	5.4325	3.172						38.35	0.3252	0.6708	0.8728	0.7873
			38.375	0.265	2.425	5.427	3.1554						38.375	0.3252	0.6653	0.8719	0.7832
			38.4	0.265	2.425	5.4205	3.1637						38.4	0.3252	0.6653	0.8708	0.7852
			38.425	0.265	2.425	5.418	3.0889						38.425	0.3252	0.6653	0.8704	0.7666
			38.45	0.265	2.415	5.4085	3.0509						38.45	0.3252	0.6626	0.8689	0.7572
			38.475	0.265	2.405	5.4045	3.0661						38.475	0.3252	0.6598	0.8683	0.761
			38.5	0.265	2.405	5.4	3.0808						38.5	0.3252	0.6598	0.8675	0.7646
			38.525	0.265	2.4	5.3915	3.1251						38.525	0.3252	0.6584	0.8662	0.7756
			38.55	0.26	2.4	5.384	3.1257						38.55	0.319	0.6584	0.865	0.7758
			38.575	0.255	2.4	5.374	3.1101						38.575	0.3129	0.6584	0.8634	0.7719
			38.6	0.255	2.385	5.3665	3.1318						38.6	0.3129	0.6543	0.8622	0.7773
			38.625	0.255	2.375	5.36	3.1029						38.625	0.3129	0.6516	0.8611	0.7701
			38.65	0.255	2.37	5.3545	3.0952						38.65	0.3129	0.6502	0.8602	0.7682
			38.675	0.25	2.375	5.3465	3.1112						38.675	0.3067	0.6516	0.8589	0.7722
			38.7	0.24	2.375	5.3425	3.1189						38.7	0.2945	0.6516	0.8583	0.7741
			38.725	0.24	2.375	5.3415	3.1475						38.725	0.2945	0.6516	0.8581	0.7812
			38.75	0.24	2.37	5.339	3.1139						38.75	0.2945	0.6502	0.8577	0.7729
			38.775	0.235	2.375	5.333	3.0734						38.775	0.2883	0.6516	0.8568	0.7628
			38.8	0.235	2.37	5.3245	3.0691						38.8	0.2883	0.6502	0.8554	0.7617
			38.825	0.235	2.365	5.32	3.0356						38.825	0.2883	0.6488	0.8547	0.7534
			38.85	0.235	2.365	5.3145	3.0263						38.85	0.2883	0.6488	0.8538	0.7511
			38.875	0.23	2.37	5.3115	3.0129						38.875	0.2822	0.6502	0.8533	0.7478
			38.9	0.23	2.355	5.3095	2.9996						38.9	0.2822	0.6461	0.853	0.7445
			38.925	0.23	2.345	5.3045	2.97						38.925	0.2822	0.6433	0.8522	0.7371
			38.95	0.23	2.345	5.298	2.9818						38.95	0.2822	0.6433	0.8512	0.7401
			38.975	0.23	2.345	5.29	2.9403						38.975	0.2822	0.6433	0.8499	0.7298
			39	0.23	2.345	5.2775	2.9156						39	0.2822	0.6433	0.8479	0.7236
			39.025	0.235	2.335	5.272	2.9268						39.025	0.2883	0.6406	0.847	0.7264
			39.05	0.235	2.335	5.265	2.9332						39.05	0.2883	0.6406	0.8459	0.728
			39.075	0.23	2.335	5.261	2.9453						39.075	0.2822	0.6406	0.8452	0.731
			39.1	0.23	2.32	5.2505	2.9915						39.1	0.2822	0.6365	0.8435	0.7425
			39.125	0.23	2.31	5.2485	2.9632						39.125	0.2822	0.6337	0.8432	0.7354
			39.15	0.23	2.31	5.2445	2.9975						39.15	0.2822	0.6337	0.8426	0.744
			39.175	0.225	2.31	5.239	2.9899						39.175	0.2761	0.6337	0.8417	0.7421
			39.2	0.225	2.31	5.2385	2.9774						39.2	0.2761	0.6337	0.8416	0.739
			39.225	0.225	2.31	5.2335	2.9476						39.225	0.2761	0.6337	0.8408	0.7316
			39.25	0.225	2.31	5.2275	2.9429						39.25	0.2761	0.6337	0.8398	0.7304
			39.275	0.225	2.305	5.222	2.9504						39.275	0.2761	0.6324	0.8389	0.7323
			39.3	0.225	2.28	5.208	2.9461						39.3	0.2761	0.6255	0.8367	0.7312
			39.325	0.225	2.27	5.1985	2.9424						39.325	0.2761	0.6228	0.8352	0.7303
			39.35	0.225	2.27	5.196	2.8596						39.35	0.2761	0.6228	0.8348	0.7097
			39.375	0.22	2.25	5.1895	2.8874						39.375	0.2699	0.6173	0.8337	0.7166
			39.4	0.215	2.25	5.18	2.8858						39.4	0.2638	0.6173	0.8322	0.7162
			39.425	0.215	2.24	5.1725	2.8522						39.425	0.2638	0.6145	0.831	0.7079
			39.45	0.215	2.24	5.1695	2.8273						39.45	0.2638	0.6145	0.8305	0.7017
			39.475	0.215	2.235	5.164	2.7899						39.475	0.2638	0.6132	0.8296	0.6924
			39.5	0.21	2.23	5.1585	2.7481						39.5	0.2577	0.6118	0.8287	0.6821
			39.525	0.21	2.23	5.156	2.7636						39.525	0.2577	0.6118	0.8283	0.6859
			39.55	0.21	2.23	5.147	2.7903						39.55	0.2577	0.6118	0.8269	0.6925
			39.575	0.21	2.225	5.1415	2.7774						39.575	0.2577	0.6104	0.826	0.6893
			39.6	0.21	2.205	5.1395	2.8104						39.6	0.2577	0.6049	0.8257	0.6975
			39.625	0.205	2.2	5.141	2.7614						39.625	0.2515	0.6036	0.8259	0.6854
			39.65	0.205	2.2	5.1405	2.7666						39.65	0.2515	0.6036	0.8258	0.6867
			39.675	0.205	2.185	5.1295	2.7549						39.675	0.2515	0.5995	0.8241	0.6838
			39.7	0.205	2.185	5.124	2.7545						39.7	0.2515	0.5995	0.8232	0.6837
			39.725	0.205	2.185	5.118	2.7752						39.725	0.2515	0.5995	0.8222	0.6888
			39.75	0.205	2.18	5.1085	2.7462						39.75	0.2515	0.5981	0.8207	0.6816
			39.775	0.205	2.175	5.1005	2.7298						39.775	0.2515	0.5967	0.8194	0.6775
			39.8	0.205	2.17	5.096	2.709						39.8	0.2515	0.5953	0.8187	0.6724
			39.825	0.205	2.17	5.0955	2.7339						39.825	0.2515	0.5953	0.8186	0.6785
			39.85	0.205	2.17	5.0865	2.73						39.85	0.2515	0.5953	0.8172	0.6776
			39.875	0.2	2.17	5.074	2.7296						39.875	0.2454	0.5953	0.8152	0.6775
			39.9	0.2	2.165	5.0675	2.7586						39.9	0.2454	0.594	0.8141	0.6847
			39.925	0.2	2.165	5.061	2.7423						39.925	0.2454	0.594	0.8131	0.6806
			39.95	0.2	2.165	5.052	2.7057						39.95	0.2454	0.594	0.8116	0.6715
			39.975	0.2	2.16	5.051	2.685						39.975	0.2454	0.5926	0.8115	0.6664
			40	0.2	2.16	5.042	2.7054						40	0.2454	0.5926	0.81	0.6715
			40.025	0.2	2.155	5.038	2.6877						40.025	0.2454	0.5912	0.8094	0.6671
			40.05	0.2	2.14	5.035	2.7285						40.05	0.2454	0.5871	0.8089	0.6772
			40.075	0.2	2.135	5.03	2.7368						40.075	0.2454	0.5857	0.8081	0.6793
			40.1	0.195	2.14	5.0215	2.7333						40.1	0.2393	0.5871	0.8067	0.6784
			40.125	0.19	2.13	5.0195	2.7511						40.125	0.2331	0.5844	0.8064	0.6828
			40.15	0.19	2.13	5.015	2.731						40.15	0.2331	0.5844	0.8057	0.6778
			40.175	0.19	2.13	5.0075	2.7146						40.175	0.2331	0.5844	0.8045	0.6737
			40.2	0.19	2.115	5.003	2.7111						40.2	0.2331	0.5802	0.8038	0.6729
			40.225	0.185	2.11	4.9965	2.7145						40.225	0.227	0.5789	0.8027	0.6737
			40.25	0.18	2.11	4.9935	2.6977						40.25	0.2209	0.5789	0.8022	0.6696
			40.275	0.18	2.105	4.9885	2.6971						40.275	0.2209	0.5775	0.8014	0.6694
			40.3	0.18	2.105	4.984	2.6932						40.3	0.2209	0.5775	0.8007	0.6684
			40.325	0.18	2.1	4.977	2.6723						40.325	0.2209	0.5761	0.7996	0.6632
			40.35	0.18	2.08	4.9725	2.6512						40.35	0.2209	0.5706	0.7989	0.658
			40.375	0.175	2.08	4.9625	2.6301						40.375	0.2147	0.5706	0.7973	0.6528
			40.4	0.175	2.08	4.954	2.6503						40.4	0.2147	0.5706	0.7959	0.6578
			40.425	0.175	2.065	4.9465	2.6414						40.425	0.2147	0.5665	0.7947	0.6556
			40.45	0.175	2.06	4.9375	2.6453						40.45	0.2147	0.5652	0.7932	0.6565
			40.475	0.17	2.06	4.9315	2.616						40.475	0.2086	0.5652	0.7923	0.6493
			40.5	0.17	2.06	4.9225	2.6084						40.5	0.2086	0.5652	0.7908	0.6474
			40.525	0.17	2.06	4.921	2.5919						40.525	0.2086	0.5652	0.7906	0.6433
			40.55	0.17	2.055	4.9115	2.5672						40.55	0.2086	0.5638	0.7891	0.6372
			40.575	0.17	2.05	4.9045	2.5703						40.575	0.2086	0.5624	0.7879	0.6379
			40.6	0.165	2.05	4.897	2.5203						40.6	0.2025	0.5624	0.7867	0.6255
			40.625	0.165	2.045	4.8935	2.5242						40.625	0.2025	0.561	0.7862	0.6265
			40.65	0.165	2.04	4.885	2.4982						40.65	0.2025	0.5597	0.7848	0.62
			40.675	0.16	2.035	4.877	2.4852						40.675	0.1963	0.5583	0.7835	0.6168
			40.7	0.16	2.025	4.8715	2.4677						40.7	0.1963	0.5556	0.7826	0.6125
			40.725	0.16	2.015	4.861	2.4709						40.725	0.1963	0.5528	0.7809	0.6133
			40.75	0.16	2.01	4.857	2.4494						40.75	0.1963	0.5514	0.7803	0.6079
			40.775	0.155	2.005	4.8485	2.4656						40.775	0.1902	0.5501	0.7789	0.6119
			40.8	0.16	2	4.8415	2.437						40.8	0.1963	0.5487	0.7778	0.6048
			40.825	0.16	2	4.835	2.4781						40.825	0.1963	0.5487	0.7768	0.6151
			40.85	0.16	1.995	4.8285	2.4486						40.85	0.1963	0.5473	0.7757	0.6077
			40.875	0.16	1.985	4.8225	2.4027						40.875	0.1963	0.5446	0.7748	0.5963
			40.9	0.16	1.98	4.816	2.3991						40.9	0.1963	0.5432	0.7737	0.5954
			40.925	0.16	1.98	4.809	2.3819						40.925	0.1963	0.5432	0.7726	0.5912
			40.95	0.16	1.975	4.802	2.4058						40.95	0.1963	0.5418	0.7715	0.5971
			40.975	0.16	1.975	4.7955	2.376						40.975	0.1963	0.5418	0.7704	0.5897
			41	0.16	1.97	4.7895	2.4255						41	0.1963	0.5405	0.7695	0.602
			41.025	0.16	1.97	4.788	2.4292						41.025	0.1963	0.5405	0.7692	0.6029
			41.05	0.15	1.98	4.7825	2.4341						41.05	0.184	0.5432	0.7683	0.6041
			41.075	0.15	1.98	4.7745	2.4391						41.075	0.184	0.5432	0.767	0.6054
			41.1	0.15	1.98	4.7665	2.4443						41.1	0.184	0.5432	0.7658	0.6067
			41.125	0.15	1.96	4.763	2.3953						41.125	0.184	0.5377	0.7652	0.5945
			41.15	0.15	1.955	4.76	2.4288						41.15	0.184	0.5364	0.7647	0.6028
			41.175	0.15	1.955	4.7555	2.3949						41.175	0.184	0.5364	0.764	0.5944
			41.2	0.145	1.955	4.746	2.3655						41.2	0.1779	0.5364	0.7625	0.5871
			41.225	0.145	1.955	4.736	2.3443						41.225	0.1779	0.5364	0.7609	0.5818
			41.25	0.145	1.945	4.725	2.3431						41.25	0.1779	0.5336	0.7591	0.5815
			41.275	0.14	1.94	4.7225	2.3254						41.275	0.1718	0.5322	0.7587	0.5772
			41.3	0.14	1.94	4.7165	2.3122						41.3	0.1718	0.5322	0.7577	0.5739
			41.325	0.145	1.935	4.7075	2.3159						41.325	0.1779	0.5309	0.7563	0.5748
			41.35	0.145	1.93	4.7025	2.2954						41.35	0.1779	0.5295	0.7555	0.5697
			41.375	0.14	1.925	4.6955	2.3127						41.375	0.1718	0.5281	0.7544	0.574
			41.4	0.14	1.92	4.688	2.3127						41.4	0.1718	0.5267	0.7532	0.574
			41.425	0.14	1.92	4.6785	2.3162						41.425	0.1718	0.5267	0.7516	0.5749
			41.45	0.135	1.925	4.6725	2.3112						41.45	0.1656	0.5281	0.7507	0.5736
			41.475	0.135	1.925	4.673	2.2903						41.475	0.1656	0.5281	0.7507	0.5684
			41.5	0.135	1.925	4.673	2.3236						41.5	0.1656	0.5281	0.7507	0.5767
			41.525	0.135	1.92	4.666	2.3234						41.525	0.1656	0.5267	0.7496	0.5767
			41.55	0.13	1.92	4.6585	2.3279						41.55	0.1595	0.5267	0.7484	0.5778
			41.575	0.13	1.92	4.652	2.3323						41.575	0.1595	0.5267	0.7474	0.5789
			41.6	0.13	1.91	4.6485	2.3369						41.6	0.1595	0.524	0.7468	0.58
			41.625	0.125	1.915	4.6385	2.3246						41.625	0.1534	0.5254	0.7452	0.577
			41.65	0.125	1.915	4.6305	2.3367						41.65	0.1534	0.5254	0.7439	0.58
			41.675	0.125	1.895	4.6205	2.295						41.675	0.1534	0.5199	0.7423	0.5696
			41.7	0.125	1.885	4.6115	2.3195						41.7	0.1534	0.5171	0.7409	0.5757
			41.725	0.125	1.875	4.6055	2.2778						41.725	0.1534	0.5144	0.7399	0.5653
			41.75	0.125	1.875	4.5995	2.2902						41.75	0.1534	0.5144	0.7389	0.5684
			41.775	0.125	1.87	4.5925	2.2898						41.775	0.1534	0.513	0.7378	0.5683
			41.8	0.125	1.87	4.588	2.282						41.8	0.1534	0.513	0.7371	0.5664
			41.825	0.125	1.865	4.582	2.3108						41.825	0.1534	0.5117	0.7361	0.5735
			41.85	0.125	1.855	4.58	2.3267						41.85	0.1534	0.5089	0.7358	0.5775
			41.875	0.125	1.85	4.5725	2.3142						41.875	0.1534	0.5075	0.7346	0.5744
			41.9	0.125	1.845	4.566	2.3233						41.9	0.1534	0.5062	0.7336	0.5766
			41.925	0.125	1.84	4.558	2.3401						41.925	0.1534	0.5048	0.7323	0.5808
			41.95	0.125	1.84	4.5465	2.3278						41.95	0.1534	0.5048	0.7304	0.5777
			41.975	0.125	1.84	4.546	2.3112						41.975	0.1534	0.5048	0.7303	0.5736
			42	0.125	1.84	4.5395	2.2859						42	0.1534	0.5048	0.7293	0.5673
			42.025	0.125	1.835	4.5325	2.2609						42.025	0.1534	0.5034	0.7282	0.5611
			42.05	0.125	1.835	4.527	2.273						42.05	0.1534	0.5034	0.7273	0.5641
			42.075	0.125	1.83	4.521	2.2644						42.075	0.1534	0.5021	0.7263	0.562
			42.1	0.125	1.82	4.51	2.2516						42.1	0.1534	0.4993	0.7246	0.5588
			42.125	0.125	1.815	4.5005	2.2269						42.125	0.1534	0.4979	0.723	0.5527
			42.15	0.125	1.815	4.4975	2.2021						42.15	0.1534	0.4979	0.7225	0.5465
			42.175	0.125	1.81	4.488	2.1687						42.175	0.1534	0.4966	0.721	0.5383
			42.2	0.12	1.81	4.479	2.1589						42.2	0.1472	0.4966	0.7196	0.5358
			42.225	0.12	1.8	4.4725	2.1207						42.225	0.1472	0.4938	0.7185	0.5263
			42.25	0.12	1.8	4.4655	2.1281						42.25	0.1472	0.4938	0.7174	0.5282
			42.275	0.12	1.8	4.4605	2.1316						42.275	0.1472	0.4938	0.7166	0.5291
			42.3	0.12	1.8	4.455	2.1143						42.3	0.1472	0.4938	0.7157	0.5248
			42.325	0.12	1.795	4.446	2.1312						42.325	0.1472	0.4925	0.7143	0.529
			42.35	0.12	1.785	4.4425	2.0937						42.35	0.1472	0.4897	0.7137	0.5196
			42.375	0.12	1.785	4.4355	2.0981						42.375	0.1472	0.4897	0.7126	0.5207
			42.4	0.12	1.77	4.431	2.1318						42.4	0.1472	0.4856	0.7119	0.5291
			42.425	0.12	1.76	4.4265	2.1153						42.425	0.1472	0.4829	0.7111	0.525
			42.45	0.12	1.75	4.42	2.1284						42.45	0.1472	0.4801	0.7101	0.5283
			42.475	0.12	1.745	4.4125	2.0948						42.475	0.1472	0.4787	0.7089	0.5199
			42.5	0.12	1.74	4.403	2.0983						42.5	0.1472	0.4774	0.7074	0.5208
			42.525	0.12	1.74	4.3925	2.0897						42.525	0.1472	0.4774	0.7057	0.5187
			42.55	0.12	1.735	4.384	2.0896						42.55	0.1472	0.476	0.7043	0.5186
			42.575	0.12	1.725	4.3815	2.0977						42.575	0.1472	0.4733	0.7039	0.5206
			42.6	0.12	1.725	4.3695	2.0849						42.6	0.1472	0.4733	0.702	0.5175
			42.625	0.12	1.725	4.3615	2.0399						42.625	0.1472	0.4733	0.7007	0.5063
			42.65	0.12	1.715	4.3575	2.0487						42.65	0.1472	0.4705	0.7001	0.5085
			42.675	0.12	1.715	4.3525	2.0484						42.675	0.1472	0.4705	0.6993	0.5084
			42.7	0.115	1.715	4.3455	2.0684						42.7	0.1411	0.4705	0.6981	0.5134
			42.725	0.115	1.715	4.3405	2.0844						42.725	0.1411	0.4705	0.6973	0.5173
			42.75	0.115	1.715	4.336	2.0845						42.75	0.1411	0.4705	0.6966	0.5174
			42.775	0.115	1.715	4.331	2.1094						42.775	0.1411	0.4705	0.6958	0.5235
			42.8	0.115	1.705	4.324	2.068						42.8	0.1411	0.4678	0.6947	0.5133
			42.825	0.115	1.695	4.317	2.0565						42.825	0.1411	0.465	0.6935	0.5104
			42.85	0.115	1.695	4.314	2.0648						42.85	0.1411	0.465	0.6931	0.5125
			42.875	0.115	1.685	4.304	2.0476						42.875	0.1411	0.4623	0.6915	0.5082
			42.9	0.115	1.68	4.297	2.0304						42.9	0.1411	0.4609	0.6903	0.5039
			42.925	0.115	1.68	4.2915	2.0257						42.925	0.1411	0.4609	0.6895	0.5028
			42.95	0.115	1.68	4.283	2.0254						42.95	0.1411	0.4609	0.6881	0.5027
			42.975	0.115	1.665	4.276	2.0047						42.975	0.1411	0.4568	0.687	0.4976
			43	0.115	1.665	4.2675	1.9629						43	0.1411	0.4568	0.6856	0.4872
			43.025	0.11	1.67	4.263	1.9496						43.025	0.135	0.4582	0.6849	0.4839
			43.05	0.11	1.66	4.2545	1.9611						43.05	0.135	0.4554	0.6835	0.4867
			43.075	0.105	1.66	4.245	1.9642						43.075	0.1288	0.4554	0.682	0.4875
			43.1	0.105	1.66	4.234	1.9763						43.1	0.1288	0.4554	0.6802	0.4905
			43.125	0.1	1.665	4.2285	1.9764						43.125	0.1227	0.4568	0.6793	0.4905
			43.15	0.1	1.66	4.2205	1.9809						43.15	0.1227	0.4554	0.678	0.4916
			43.175	0.1	1.66	4.2095	2.0019						43.175	0.1227	0.4554	0.6763	0.4969
			43.2	0.1	1.65	4.205	1.9816						43.2	0.1227	0.4527	0.6756	0.4918
			43.225	0.1	1.65	4.1955	1.9775						43.225	0.1227	0.4527	0.674	0.4908
			43.25	0.095	1.65	4.191	1.9896						43.25	0.1166	0.4527	0.6733	0.4938
			43.275	0.095	1.635	4.181	1.9932						43.275	0.1166	0.4486	0.6717	0.4947
			43.3	0.095	1.635	4.1755	2.0055						43.3	0.1166	0.4486	0.6708	0.4978
			43.325	0.09	1.635	4.1685	2.002						43.325	0.1104	0.4486	0.6697	0.4969
			43.35	0.09	1.635	4.162	1.9907						43.35	0.1104	0.4486	0.6686	0.4941
			43.375	0.09	1.635	4.158	1.9824						43.375	0.1104	0.4486	0.668	0.492
			43.4	0.09	1.63	4.1525	1.9779						43.4	0.1104	0.4472	0.6671	0.4909
			43.425	0.09	1.625	4.1435	1.9906						43.425	0.1104	0.4458	0.6657	0.4941
			43.45	0.09	1.625	4.137	1.9899						43.45	0.1104	0.4458	0.6646	0.4939
			43.475	0.09	1.62	4.128	1.9649						43.475	0.1104	0.4444	0.6632	0.4877
			43.5	0.09	1.62	4.121	1.9152						43.5	0.1104	0.4444	0.6621	0.4753
			43.525	0.09	1.615	4.107	1.9561						43.525	0.1104	0.4431	0.6598	0.4855
			43.55	0.09	1.61	4.101	1.947						43.55	0.1104	0.4417	0.6588	0.4832
			43.575	0.09	1.605	4.0945	1.9506						43.575	0.1104	0.4403	0.6578	0.4841
			43.6	0.085	1.6	4.088	1.9548						43.6	0.1043	0.439	0.6568	0.4852
			43.625	0.085	1.595	4.0805	1.9546						43.625	0.1043	0.4376	0.6556	0.4851
			43.65	0.085	1.58	4.076	1.9422						43.65	0.1043	0.4335	0.6548	0.482
			43.675	0.085	1.58	4.069	1.9182						43.675	0.1043	0.4335	0.6537	0.4761
			43.7	0.085	1.575	4.0585	1.9228						43.7	0.1043	0.4321	0.652	0.4772
			43.725	0.085	1.575	4.052	1.9302						43.725	0.1043	0.4321	0.651	0.4791
			43.75	0.085	1.57	4.0435	1.9417						43.75	0.1043	0.4307	0.6496	0.4819
			43.775	0.085	1.57	4.0365	1.9251						43.775	0.1043	0.4307	0.6485	0.4778
			43.8	0.08	1.575	4.031	1.9462						43.8	0.0982	0.4321	0.6476	0.483
			43.825	0.08	1.565	4.0255	1.9375						43.825	0.0982	0.4294	0.6467	0.4809
			43.85	0.08	1.555	4.022	1.9205						43.85	0.0982	0.4266	0.6462	0.4767
			43.875	0.08	1.555	4.018	1.9249						43.875	0.0982	0.4266	0.6455	0.4777
			43.9	0.08	1.545	4.0115	1.9287						43.9	0.0982	0.4239	0.6445	0.4787
			43.925	0.08	1.535	4.0035	1.92						43.925	0.0982	0.4211	0.6432	0.4765
			43.95	0.08	1.53	3.9965	1.8914						43.95	0.0982	0.4198	0.6421	0.4694
			43.975	0.08	1.53	3.989	1.9082						43.975	0.0982	0.4198	0.6409	0.4736
			44	0.08	1.53	3.984	1.9251						44	0.0982	0.4198	0.6401	0.4778
			44.025	0.08	1.53	3.975	1.9001						44.025	0.0982	0.4198	0.6386	0.4716
			44.05	0.08	1.525	3.966	1.8667						44.05	0.0982	0.4184	0.6372	0.4633
			44.075	0.08	1.52	3.9615	1.8495						44.075	0.0982	0.417	0.6364	0.459
			44.1	0.08	1.51	3.9545	1.8487						44.1	0.0982	0.4143	0.6353	0.4588
			44.125	0.08	1.505	3.946	1.8604						44.125	0.0982	0.4129	0.6339	0.4617
			44.15	0.08	1.505	3.933	1.8145						44.15	0.0982	0.4129	0.6319	0.4503
			44.175	0.085	1.5	3.927	1.8101						44.175	0.1043	0.4115	0.6309	0.4493
			44.2	0.085	1.49	3.928	1.7886						44.2	0.1043	0.4088	0.6311	0.4439
			44.225	0.085	1.49	3.9205	1.8006						44.225	0.1043	0.4088	0.6298	0.4469
			44.25	0.085	1.49	3.915	1.8118						44.25	0.1043	0.4088	0.629	0.4497
			44.275	0.085	1.49	3.908	1.836						44.275	0.1043	0.4088	0.6278	0.4557
			44.3	0.085	1.485	3.9035	1.8525						44.3	0.1043	0.4074	0.6271	0.4598
			44.325	0.085	1.48	3.8985	1.8615						44.325	0.1043	0.406	0.6263	0.462
			44.35	0.085	1.48	3.8955	1.8457						44.35	0.1043	0.406	0.6258	0.4581
			44.375	0.085	1.48	3.8855	1.8379						44.375	0.1043	0.406	0.6242	0.4562
			44.4	0.085	1.475	3.88	1.817						44.4	0.1043	0.4047	0.6233	0.451
			44.425	0.08	1.47	3.876	1.7585						44.425	0.0982	0.4033	0.6227	0.4364
			44.45	0.08	1.45	3.8705	1.7371						44.45	0.0982	0.3978	0.6218	0.4311
			44.475	0.075	1.45	3.867	1.7399						44.475	0.092	0.3978	0.6213	0.4318
			44.5	0.075	1.445	3.8585	1.7383						44.5	0.092	0.3964	0.6199	0.4314
			44.525	0.075	1.445	3.8495	1.7379						44.525	0.092	0.3964	0.6184	0.4313
			44.55	0.075	1.43	3.845	1.742						44.55	0.092	0.3923	0.6177	0.4324
			44.575	0.075	1.43	3.8415	1.7506						44.575	0.092	0.3923	0.6172	0.4345
			44.6	0.075	1.425	3.8385	1.7047						44.6	0.092	0.3909	0.6167	0.4231
			44.625	0.075	1.42	3.8295	1.7334						44.625	0.092	0.3896	0.6152	0.4302
			44.65	0.075	1.42	3.8225	1.7373						44.65	0.092	0.3896	0.6141	0.4312
			44.675	0.075	1.41	3.8125	1.7369						44.675	0.092	0.3868	0.6125	0.4311
			44.7	0.075	1.41	3.8055	1.7443						44.7	0.092	0.3868	0.6114	0.4329
			44.725	0.075	1.405	3.7995	1.7022						44.725	0.092	0.3855	0.6104	0.4225
			44.75	0.075	1.405	3.7935	1.7106						44.75	0.092	0.3855	0.6094	0.4246
			44.775	0.075	1.4	3.782	1.7065						44.775	0.092	0.3841	0.6076	0.4235
			44.8	0.075	1.39	3.776	1.6819						44.8	0.092	0.3813	0.6066	0.4174
			44.825	0.075	1.39	3.7685	1.6737						44.825	0.092	0.3813	0.6054	0.4154
			44.85	0.075	1.385	3.7615	1.6522						44.85	0.092	0.38	0.6043	0.4101
			44.875	0.075	1.385	3.7545	1.6519						44.875	0.092	0.38	0.6032	0.41
			44.9	0.07	1.385	3.7495	1.643						44.9	0.0859	0.38	0.6024	0.4078
			44.925	0.07	1.38	3.745	1.643						44.925	0.0859	0.3786	0.6017	0.4078
			44.95	0.065	1.37	3.737	1.6423						44.95	0.0798	0.3759	0.6004	0.4076
			44.975	0.065	1.365	3.7305	1.6385						44.975	0.0798	0.3745	0.5993	0.4067
			45	0.065	1.355	3.7195	1.6136						45	0.0798	0.3717	0.5976	0.4005
			45.025	0.065	1.355	3.716	1.6178						45.025	0.0798	0.3717	0.597	0.4015
			45.05	0.065	1.35	3.7105	1.6174						45.05	0.0798	0.3704	0.5961	0.4014
			45.075	0.06	1.355	3.7005	1.6005						45.075	0.0736	0.3717	0.5945	0.3972
			45.1	0.06	1.355	3.696	1.5757						45.1	0.0736	0.3717	0.5938	0.3911
			45.125	0.055	1.36	3.69	1.5882						45.125	0.0675	0.3731	0.5928	0.3942
			45.15	0.05	1.36	3.6865	1.6209						45.15	0.0613	0.3731	0.5923	0.4023
			45.175	0.05	1.36	3.677	1.6294						45.175	0.0613	0.3731	0.5907	0.4044
			45.2	0.05	1.35	3.6685	1.6002						45.2	0.0613	0.3704	0.5894	0.3972
			45.225	0.05	1.345	3.659	1.5634						45.225	0.0613	0.369	0.5878	0.388
			45.25	0.05	1.345	3.656	1.5595						45.25	0.0613	0.369	0.5874	0.3871
			45.275	0.045	1.345	3.651	1.5425						45.275	0.0552	0.369	0.5866	0.3828
			45.3	0.045	1.335	3.6455	1.5502						45.3	0.0552	0.3663	0.5857	0.3848
			45.325	0.045	1.33	3.637	1.5452						45.325	0.0552	0.3649	0.5843	0.3835
			45.35	0.04	1.335	3.6295	1.5571						45.35	0.0491	0.3663	0.5831	0.3865
			45.375	0.04	1.33	3.627	1.5356						45.375	0.0491	0.3649	0.5827	0.3811
			45.4	0.04	1.32	3.624	1.5519						45.4	0.0491	0.3621	0.5822	0.3852
			45.425	0.04	1.32	3.622	1.5437						45.425	0.0491	0.3621	0.5819	0.3831
			45.45	0.04	1.32	3.619	1.5695						45.45	0.0491	0.3621	0.5814	0.3895
			45.475	0.04	1.32	3.609	1.5656						45.475	0.0491	0.3621	0.5798	0.3886
			45.5	0.04	1.32	3.6015	1.5698						45.5	0.0491	0.3621	0.5786	0.3896
			45.525	0.04	1.315	3.595	1.5617						45.525	0.0491	0.3608	0.5776	0.3876
			45.55	0.04	1.315	3.5885	1.5783						45.55	0.0491	0.3608	0.5765	0.3917
			45.575	0.04	1.315	3.5835	1.5656						45.575	0.0491	0.3608	0.5757	0.3886
			45.6	0.04	1.315	3.5715	1.5366						45.6	0.0491	0.3608	0.5738	0.3814
			45.625	0.04	1.315	3.566	1.5159						45.625	0.0491	0.3608	0.5729	0.3762
			45.65	0.04	1.305	3.5575	1.5323						45.65	0.0491	0.358	0.5715	0.3803
			45.675	0.04	1.305	3.5505	1.5323						45.675	0.0491	0.358	0.5704	0.3803
			45.7	0.04	1.305	3.543	1.5155						45.7	0.0491	0.358	0.5692	0.3761
			45.725	0.04	1.295	3.537	1.5107						45.725	0.0491	0.3553	0.5682	0.3749
			45.75	0.04	1.29	3.531	1.5267						45.75	0.0491	0.3539	0.5673	0.3789
			45.775	0.04	1.285	3.5285	1.5341						45.775	0.0491	0.3525	0.5669	0.3808
			45.8	0.04	1.28	3.522	1.5301						45.8	0.0491	0.3512	0.5658	0.3798
			45.825	0.04	1.28	3.5165	1.5391						45.825	0.0491	0.3512	0.5649	0.382
			45.85	0.04	1.28	3.5095	1.5481						45.85	0.0491	0.3512	0.5638	0.3842
			45.875	0.04	1.28	3.503	1.5445						45.875	0.0491	0.3512	0.5628	0.3833
			45.9	0.04	1.265	3.497	1.557						45.9	0.0491	0.3471	0.5618	0.3864
			45.925	0.04	1.265	3.4895	1.5901						45.925	0.0491	0.3471	0.5606	0.3947
			45.95	0.04	1.26	3.4805	1.5814						45.95	0.0491	0.3457	0.5592	0.3925
			45.975	0.04	1.26	3.475	1.5819						45.975	0.0491	0.3457	0.5583	0.3926
			46	0.04	1.255	3.4695	1.5825						46	0.0491	0.3443	0.5574	0.3928
			46.025	0.04	1.245	3.459	1.5745						46.025	0.0491	0.3416	0.5557	0.3908
			46.05	0.04	1.24	3.451	1.587						46.05	0.0491	0.3402	0.5544	0.3939
			46.075	0.04	1.235	3.445	1.595						46.075	0.0491	0.3388	0.5535	0.3959
			46.1	0.035	1.24	3.441	1.5822						46.1	0.0429	0.3402	0.5528	0.3927
			46.125	0.035	1.24	3.4335	1.5782						46.125	0.0429	0.3402	0.5516	0.3917
			46.15	0.035	1.23	3.4235	1.5369						46.15	0.0429	0.3374	0.55	0.3814
			46.175	0.035	1.23	3.4205	1.5247						46.175	0.0429	0.3374	0.5495	0.3784
			46.2	0.035	1.22	3.411	1.5243						46.2	0.0429	0.3347	0.548	0.3783
			46.225	0.035	1.21	3.3985	1.5066						46.225	0.0429	0.332	0.546	0.3739
			46.25	0.035	1.21	3.39	1.4932						46.25	0.0429	0.332	0.5446	0.3706
			46.275	0.035	1.21	3.3865	1.4386						46.275	0.0429	0.332	0.5441	0.3571
			46.3	0.035	1.21	3.3815	1.418						46.3	0.0429	0.332	0.5433	0.3519
			46.325	0.035	1.21	3.375	1.4129						46.325	0.0429	0.332	0.5422	0.3507
			46.35	0.035	1.21	3.3645	1.3742						46.35	0.0429	0.332	0.5405	0.3411
			46.375	0.035	1.21	3.358	1.3731						46.375	0.0429	0.332	0.5395	0.3408
			46.4	0.035	1.205	3.352	1.3679						46.4	0.0429	0.3306	0.5385	0.3395
			46.425	0.035	1.205	3.3435	1.355						46.425	0.0429	0.3306	0.5372	0.3363
			46.45	0.035	1.195	3.338	1.3174						46.45	0.0429	0.3278	0.5363	0.327
			46.475	0.035	1.19	3.3335	1.3292						46.475	0.0429	0.3265	0.5355	0.3299
			46.5	0.035	1.19	3.3275	1.3451						46.5	0.0429	0.3265	0.5346	0.3338
			46.525	0.035	1.185	3.32	1.3199						46.525	0.0429	0.3251	0.5334	0.3276
			46.55	0.035	1.18	3.3105	1.3285						46.55	0.0429	0.3237	0.5318	0.3297
			46.575	0.035	1.18	3.295	1.3486						46.575	0.0429	0.3237	0.5294	0.3347
			46.6	0.035	1.18	3.286	1.3317						46.6	0.0429	0.3237	0.5279	0.3305
			46.625	0.035	1.18	3.2785	1.3313						46.625	0.0429	0.3237	0.5267	0.3304
			46.65	0.035	1.175	3.2695	1.3437						46.65	0.0429	0.3224	0.5253	0.3335
			46.675	0.035	1.175	3.262	1.3313						46.675	0.0429	0.3224	0.5241	0.3304
			46.7	0.035	1.175	3.2605	1.3233						46.7	0.0429	0.3224	0.5238	0.3284
			46.725	0.03	1.18	3.2535	1.3151						46.725	0.0368	0.3237	0.5227	0.3264
			46.75	0.03	1.175	3.2505	1.2817						46.75	0.0368	0.3224	0.5222	0.3181
			46.775	0.03	1.17	3.2465	1.2609						46.775	0.0368	0.321	0.5216	0.3129
			46.8	0.03	1.17	3.242	1.2268						46.8	0.0368	0.321	0.5208	0.3045
			46.825	0.03	1.17	3.239	1.2425						46.825	0.0368	0.321	0.5204	0.3084
			46.85	0.03	1.165	3.235	1.2247						46.85	0.0368	0.3196	0.5197	0.304
			46.875	0.03	1.165	3.2305	1.2244						46.875	0.0368	0.3196	0.519	0.3039
			46.9	0.03	1.165	3.225	1.2033						46.9	0.0368	0.3196	0.5181	0.2987
			46.925	0.03	1.16	3.2165	1.1947						46.925	0.0368	0.3182	0.5167	0.2965
			46.95	0.03	1.155	3.2035	1.182						46.95	0.0368	0.3169	0.5147	0.2934
			46.975	0.03	1.145	3.2025	1.1866						46.975	0.0368	0.3141	0.5145	0.2945
			47	0.03	1.145	3.196	1.1694						47	0.0368	0.3141	0.5135	0.2902
			47.025	0.03	1.145	3.19	1.1562						47.025	0.0368	0.3141	0.5125	0.287
			47.05	0.03	1.13	3.1825	1.1552						47.05	0.0368	0.31	0.5113	0.2867
			47.075	0.03	1.13	3.175	1.1417						47.075	0.0368	0.31	0.5101	0.2834
			47.1	0.03	1.13	3.1685	1.1542						47.1	0.0368	0.31	0.509	0.2865
			47.125	0.03	1.13	3.1595	1.1543						47.125	0.0368	0.31	0.5076	0.2865
			47.15	0.03	1.125	3.1575	1.1542						47.15	0.0368	0.3086	0.5073	0.2865
			47.175	0.03	1.12	3.1525	1.1498						47.175	0.0368	0.3073	0.5065	0.2854
			47.2	0.03	1.12	3.146	1.1412						47.2	0.0368	0.3073	0.5054	0.2832
			47.225	0.03	1.12	3.1415	1.1412						47.225	0.0368	0.3073	0.5047	0.2832
			47.25	0.03	1.11	3.1345	1.1573						47.25	0.0368	0.3045	0.5036	0.2872
			47.275	0.03	1.105	3.126	1.1367						47.275	0.0368	0.3032	0.5022	0.2821
			47.3	0.03	1.1	3.121	1.1241						47.3	0.0368	0.3018	0.5014	0.279
			47.325	0.03	1.1	3.1175	1.0952						47.325	0.0368	0.3018	0.5008	0.2718
			47.35	0.03	1.09	3.113	1.0871						47.35	0.0368	0.299	0.5001	0.2698
			47.375	0.03	1.085	3.1015	1.0704						47.375	0.0368	0.2977	0.4983	0.2657
			47.4	0.03	1.085	3.096	1.0569						47.4	0.0368	0.2977	0.4974	0.2623
			47.425	0.03	1.085	3.0895	1.0643						47.425	0.0368	0.2977	0.4963	0.2642
			47.45	0.03	1.085	3.0835	1.0715						47.45	0.0368	0.2977	0.4954	0.2659
			47.475	0.03	1.075	3.0785	1.0752						47.475	0.0368	0.2949	0.4946	0.2669
			47.5	0.03	1.075	3.073	1.0717						47.5	0.0368	0.2949	0.4937	0.266
			47.525	0.03	1.065	3.0685	1.0426						47.525	0.0368	0.2922	0.493	0.2588
			47.55	0.03	1.065	3.0565	1.0631						47.55	0.0368	0.2922	0.491	0.2639
			47.575	0.03	1.06	3.052	1.0465						47.575	0.0368	0.2908	0.4903	0.2597
			47.6	0.03	1.055	3.0455	1.0342						47.6	0.0368	0.2894	0.4893	0.2567
			47.625	0.025	1.06	3.039	1.0507						47.625	0.0307	0.2908	0.4882	0.2608
			47.65	0.025	1.055	3.0325	1.0543						47.65	0.0307	0.2894	0.4872	0.2617
			47.675	0.025	1.05	3.0245	1.0581						47.675	0.0307	0.2881	0.4859	0.2626
			47.7	0.025	1.045	3.0215	1.0621						47.7	0.0307	0.2867	0.4854	0.2636
			47.725	0.025	1.04	3.0165	1.0541						47.725	0.0307	0.2853	0.4846	0.2616
			47.75	0.025	1.035	3.012	1.0544						47.75	0.0307	0.284	0.4839	0.2617
			47.775	0.025	1.025	3.0095	1.0715						47.775	0.0307	0.2812	0.4835	0.2659
			47.8	0.025	1.02	3.0035	1.0635						47.8	0.0307	0.2798	0.4825	0.264
			47.825	0.025	1.02	2.998	1.0759						47.825	0.0307	0.2798	0.4816	0.267
			47.85	0.025	1.02	2.9925	1.0717						47.85	0.0307	0.2798	0.4808	0.266
			47.875	0.02	1.025	2.9905	1.0591						47.875	0.0245	0.2812	0.4804	0.2629
			47.9	0.02	1.025	2.9835	1.0548						47.9	0.0245	0.2812	0.4793	0.2618
			47.925	0.02	1.025	2.979	1.0463						47.925	0.0245	0.2812	0.4786	0.2597
			47.95	0.02	1.025	2.972	1.0836						47.95	0.0245	0.2812	0.4775	0.2689
			47.975	0.02	1.015	2.9675	1.0502						47.975	0.0245	0.2785	0.4767	0.2607
			48	0.02	1.015	2.9605	1.0421						48	0.0245	0.2785	0.4756	0.2586
			48.025	0.015	1.015	2.952	1.034						48.025	0.0184	0.2785	0.4743	0.2566
			48.05	0.015	1.005	2.9485	1.0254						48.05	0.0184	0.2757	0.4737	0.2545
			48.075	0.015	1.005	2.9425	0.9959						48.075	0.0184	0.2757	0.4727	0.2472
			48.1	0.015	1.005	2.935	1.0082						48.1	0.0184	0.2757	0.4715	0.2502
			48.125	0.015	1	2.928	0.9954						48.125	0.0184	0.2743	0.4704	0.2471
			48.15	0.015	0.99	2.9195	0.9906						48.15	0.0184	0.2716	0.469	0.2459
			48.175	0.015	0.99	2.912	0.9863						48.175	0.0184	0.2716	0.4678	0.2448
			48.2	0.015	0.985	2.9055	0.9859						48.2	0.0184	0.2702	0.4668	0.2447
			48.225	0.015	0.985	2.8995	0.9938						48.225	0.0184	0.2702	0.4658	0.2467
			48.25	0.015	0.985	2.8945	0.9939						48.25	0.0184	0.2702	0.465	0.2467
			48.275	0.015	0.98	2.888	0.9821						48.275	0.0184	0.2689	0.464	0.2438
			48.3	0.015	0.98	2.882	0.9739						48.3	0.0184	0.2689	0.463	0.2417
			48.325	0.015	0.98	2.875	0.9782						48.325	0.0184	0.2689	0.4619	0.2428
			48.35	0.01	0.985	2.87	0.9693						48.35	0.0123	0.2702	0.4611	0.2406
			48.375	0.01	0.985	2.8685	0.9603						48.375	0.0123	0.2702	0.4608	0.2383
			48.4	0.01	0.985	2.8585	0.9349						48.4	0.0123	0.2702	0.4592	0.232
			48.425	0.01	0.985	2.854	0.9388						48.425	0.0123	0.2702	0.4585	0.233
			48.45	0.01	0.98	2.8505	0.9344						48.45	0.0123	0.2689	0.4579	0.2319
			48.475	0.01	0.98	2.845	0.9259						48.475	0.0123	0.2689	0.4571	0.2298
			48.5	0.01	0.98	2.84	0.9294						48.5	0.0123	0.2689	0.4563	0.2307
			48.525	0.01	0.98	2.833	0.9124						48.525	0.0123	0.2689	0.4551	0.2265
			48.55	0.01	0.975	2.824	0.9084						48.55	0.0123	0.2675	0.4537	0.2255
			48.575	0.01	0.965	2.8195	0.9169						48.575	0.0123	0.2647	0.453	0.2276
			48.6	0.01	0.965	2.812	0.9084						48.6	0.0123	0.2647	0.4518	0.2255
			48.625	0.01	0.965	2.805	0.9086						48.625	0.0123	0.2647	0.4506	0.2255
			48.65	0.01	0.965	2.7965	0.892						48.65	0.0123	0.2647	0.4493	0.2214
			48.675	0.01	0.965	2.7925	0.9046						48.675	0.0123	0.2647	0.4486	0.2245
			48.7	0.01	0.965	2.787	0.9043						48.7	0.0123	0.2647	0.4477	0.2244
			48.725	0.01	0.965	2.7775	0.9128						48.725	0.0123	0.2647	0.4462	0.2266
			48.75	0.01	0.955	2.775	0.917						48.75	0.0123	0.262	0.4458	0.2276
			48.775	0.01	0.95	2.767	0.925						48.775	0.0123	0.2606	0.4445	0.2296
			48.8	0.01	0.95	2.757	0.9249						48.8	0.0123	0.2606	0.4429	0.2296
			48.825	0.01	0.95	2.748	0.9168						48.825	0.0123	0.2606	0.4415	0.2275
			48.85	0.01	0.945	2.734	0.9335						48.85	0.0123	0.2593	0.4392	0.2317
			48.875	0.01	0.945	2.728	0.9333						48.875	0.0123	0.2593	0.4383	0.2316
			48.9	0.01	0.945	2.7225	0.9211						48.9	0.0123	0.2593	0.4374	0.2286
			48.925	0.01	0.945	2.712	0.9174						48.925	0.0123	0.2593	0.4357	0.2277
			48.95	0.01	0.94	2.702	0.9175						48.95	0.0123	0.2579	0.4341	0.2277
			48.975	0.01	0.94	2.6975	0.913						48.975	0.0123	0.2579	0.4334	0.2266
			49	0.01	0.94	2.691	0.9294						49	0.0123	0.2579	0.4323	0.2307
			49.025	0.01	0.94	2.6855	0.917						49.025	0.0123	0.2579	0.4314	0.2276
			49.05	0.01	0.94	2.68	0.9338						49.05	0.0123	0.2579	0.4306	0.2318
			49.075	0.01	0.935	2.675	0.9548						49.075	0.0123	0.2565	0.4298	0.237
			49.1	0.01	0.935	2.666	0.9509						49.1	0.0123	0.2565	0.4283	0.236
			49.125	0.01	0.93	2.6605	0.9681						49.125	0.0123	0.2551	0.4274	0.2403
			49.15	0.01	0.925	2.653	0.9848						49.15	0.0123	0.2538	0.4262	0.2444
			49.175	0.01	0.925	2.647	0.9893						49.175	0.0123	0.2538	0.4253	0.2455
			49.2	0.01	0.925	2.6395	1.0023						49.2	0.0123	0.2538	0.4241	0.2488
			49.225	0.01	0.925	2.629	1.0066						49.225	0.0123	0.2538	0.4224	0.2498
			49.25	0.01	0.92	2.623	0.9986						49.25	0.0123	0.2524	0.4214	0.2478
			49.275	0.01	0.92	2.6165	0.9781						49.275	0.0123	0.2524	0.4204	0.2428
			49.3	0.01	0.92	2.61	0.9615						49.3	0.0123	0.2524	0.4193	0.2386
			49.325	0.01	0.92	2.602	0.9361						49.325	0.0123	0.2524	0.418	0.2323
			49.35	0.01	0.92	2.602	0.9105						49.35	0.0123	0.2524	0.418	0.226
			49.375	0.01	0.91	2.6	0.9136						49.375	0.0123	0.2497	0.4177	0.2268
			49.4	0.01	0.905	2.5955	0.9045						49.4	0.0123	0.2483	0.417	0.2245
			49.425	0.01	0.905	2.5925	0.8915						49.425	0.0123	0.2483	0.4165	0.2213
			49.45	0.01	0.895	2.585	0.8996						49.45	0.0123	0.2455	0.4153	0.2233
			49.475	0.01	0.885	2.582	0.8992						49.475	0.0123	0.2428	0.4148	0.2232
			49.5	0.01	0.885	2.576	0.9073						49.5	0.0123	0.2428	0.4138	0.2252
			49.525	0.01	0.885	2.5705	0.8946						49.525	0.0123	0.2428	0.413	0.222
			49.55	0.01	0.885	2.5675	0.9119						49.55	0.0123	0.2428	0.4125	0.2263
			49.575	0.01	0.885	2.5615	0.9038						49.575	0.0123	0.2428	0.4115	0.2243
			49.6	0.01	0.88	2.5495	0.8956						49.6	0.0123	0.2414	0.4096	0.2223
			49.625	0.01	0.875	2.545	0.8912						49.625	0.0123	0.2401	0.4089	0.2212
			49.65	0.01	0.865	2.539	0.8909						49.65	0.0123	0.2373	0.4079	0.2211
			49.675	0.01	0.865	2.5305	0.8903						49.675	0.0123	0.2373	0.4065	0.221
			49.7	0.01	0.865	2.527	0.9066						49.7	0.0123	0.2373	0.406	0.225
			49.725	0.01	0.865	2.5235	0.9066						49.725	0.0123	0.2373	0.4054	0.225
			49.75	0.01	0.865	2.516	0.9156						49.75	0.0123	0.2373	0.4042	0.2272
			49.775	0.01	0.86	2.508	0.9077						49.775	0.0123	0.2359	0.4029	0.2253
			49.8	0.01	0.86	2.4995	0.9037						49.8	0.0123	0.2359	0.4016	0.2243
			49.825	0.01	0.86	2.4955	0.8869						49.825	0.0123	0.2359	0.4009	0.2201
			49.85	0.01	0.86	2.4895	0.8741						49.85	0.0123	0.2359	0.4	0.2169
			49.875	0.01	0.86	2.48	0.8653						49.875	0.0123	0.2359	0.3984	0.2148
			49.9	0.01	0.855	2.4745	0.8358						49.9	0.0123	0.2346	0.3975	0.2074
			49.925	0.01	0.855	2.469	0.8356						49.925	0.0123	0.2346	0.3967	0.2074
			49.95	0.01	0.855	2.463	0.8188						49.95	0.0123	0.2346	0.3957	0.2032
			49.975	0.01	0.855	2.4525	0.8146						49.975	0.0123	0.2346	0.394	0.2022
[truncated: 6,192 more rows]

## Sheet: FIg 3
	Fig 3A, C, E		internal ref. number	parameter modified	average amplitude (pA)	amplitude s.d. (pA)		median QB latency (ms)	Latency scatter (ms)		average QB H-W (ms)	H-W s.d. (ms)			Fig 3A	Fitting lines	0	-11.617	0	-0.394	0	-0.9207	0	-4.3574	0	-9.9887					Fig 3B	Protophormia	latency 10%				P. americana	latency 10%				P. americana	latency 10%					P. americana	latency 10%
																	1	-10.978	1	-0.152	1	-0.6667	1	-3.9933	1	-9.4201							median	scatter			control	median	scatter			Gakd	median	scatter				PLCkd	median
			#79	tGDP 1 ms	105.521	28.3363		22.062	3.29941		11.254	2.3891					2	-10.339	2	0.09	2	-0.4127	2	-3.6292	2	-8.8515						individual cell results	21.8436	5.9157			individual cell results	26.4703	5.2495			individual cell results	25.188	7.299				individual cell results	37.2975
			#80	tGDP 2 ms	87.3472	28.4012		25.149	4.0665		11.7326	2.5582					3	-9.7	3	0.332	3	-0.1587	3	-3.2651	3	-8.2829							17.5131	4.6366				27.0544	6.2167				31.0686	3.9959					31.6231
			#81	tGDP 5 ms	60.5417	29.3635		31.657	8.65162		12.7557	2.8705					4	-9.061	4	0.574	4	0.0953	4	-2.901	4	-7.7143							16.2765	3.2034				25.5185	5.0451				30.5064	4.6352					27.8753
			#82	tGDP 8 ms	49.9239	26.9871		36.126	12.0249		12.3433	3.2968					5	-8.422	5	0.816	5	0.3493	5	-2.5369	5	-7.1457							13.8891	2.6198				26.931	4.5057				28.0041	4.2137					31.0111
			#83	tGDP 3 ms	70.7833	29.9269		26.979	5.04708		11.9728	2.5648					6	-7.783	6	1.058	6	0.6033	6	-2.1728	6	-6.5771							19.2298	4.4908				31.0281	7.2837				27.1002	6.2178					26.3333
			#84	tGDP 4 ms	64.4477	29.5843		30.739	7.73335		12.4268	3.0159					7	-7.144	7	1.3	7	0.8573	7	-1.8087	7	-6.0085							14.1805	4.7271				25.5319	5.5914				30.5892	7.047					39.3199
			#85	tGDP 6 ms	58.3676	29.2885		33.826	9.73624		12.3778	2.7941					8	-6.505	8	1.542	8	1.1113	8	-1.4446	8	-5.4399							16.8694	3.0154				27.2632	3.0972				34.424	9.3641					41.0042
			#86	tGDP 7 ms	48.1468	25.0277		35.871	11.4118		12.8852	2.8601					9	-5.866	9	1.784	9	1.3653	9	-1.0805	9	-4.8713							15.0474	2.6487				26.966	3.9657				31.1778	7.7853					32.5195
																	10	-5.227	10	2.026	10	1.6193	10	-0.7164	10	-4.3027							20.2243	4.9889				25.7246	4.9398				30.7728	7.6641					33.602
																	11	-4.588	11	2.268	11	1.8733	11	-0.3523	11	-3.7341							17.524	4.4064				33.0626	6.3745				41.8039	9.6723					30.8365
			#87	KR 0.15	32.4527	15.6132		39.963	8.98579		14.3599	3.1062					12	-3.949	12	2.51	12	2.1273	12	0.0118	12	-3.1655							14.0643	2.478				33.1274	8.0021				35.5381	8.1831					26.6459
			#88	KR 0.2	46.1257	20.6395		34.692	8.19222		13.0659	3.1706					13	-3.31	13	2.752	13	2.3813	13	0.3759	13	-2.5969							17.5177	3.5949				31.9687	6.6566				38.4874	9.526					27.2882
			#83	KR 0.34	70.7833	29.9269		27.119	5.73694		12.5356	2.5648					14	-2.671	14	2.994	14	2.6353	14	0.74	14	-2.0283							16.4273	2.8765				31.4682	8.3052				32.9987	7.3385					29.2852
			#89	KR 0.25	55.7084	25.8138		32.535	7.98404		13.369	2.9915					15	-2.032	15	3.236	15	2.8893	15	1.1041	15	-1.4597							11.7666	3.9744				30.468	8.752				34.2621	8.4275					26.1261
			#90	KR 0.8	128.644	32.3708		20.964	4.64937		11.3694	2.4504					16	-1.393	16	3.478	16	3.1433	16	1.4682	16	-0.8911							13.4338	3.5793				27.2238	6.3182				31.663	7.7386					20.9924
			#91	KR 0.7	122.679	34.5489		22.089	4.9215		11.1464	2.5578					17	-0.754	17	3.72	17	3.3973	17	1.8323	17	-0.3225							16.436	4.8117				30.1692	6.6506				32.4184	7.9186					32.8258
			#92	KR 0.6	114.734	29.9219		22.989	5.33421		11.7524	2.3992					18	-0.115	18	3.962	18	3.6513	18	2.1964	18	0.2461							23.1895	6.4787				27.917	5.1629				30.052	7.3805					33.0139
			#93	KR 0.5	101.114	30.1575		23.489	5.35382		11.9504	2.4805					19	0.524	19	4.204	19	3.9053	19	2.5605	19	0.8147							19.2855	4.1627				26.501	7.2469				36.7471	6.2115					33.1136
			#94	KR 0.4	89.6907	30.5695		25.898	5.74363		11.9365	2.4679					20	1.163	20	4.446	20	4.1593	20	2.9246	20	1.3833							17.7666	4.8888				31.088	6.0198				26.1269	5.1276					37.3898
																	21	1.802	21	4.688	21	4.4133	21	3.2887	21	1.9519							23.5419	8.9367				26.3185	7.1513				31.1576	7.3014					28.7749
			#95	tpi 2.0	39.0521	20.1937		38.863	8.93773		13.6735	3.447					22	2.441	22	4.93	22	4.6673	22	3.6528	22	2.5205							23.144	6.6922				32.6617	8.5583				20.589	4.6787					31.3227
			#96	tpi 1.8	44.0087	23.6233		39.488	9.64964		13.7954	3.0619					23	3.08	23	5.172	23	4.9213	23	4.0169	23	3.0891							24.554	6.489				22.1052	4.3043				24.2908	5.222					40.7234
			#97	tpi 1.6	46.7579	22.8426		38.534	8.62499		13.3215	3.1341					24	3.719	24	5.414	24	5.1753	24	4.381	24	3.6577							24.4684	5.8954				34.1005	11.5835				31.306	7.0878					32.1409
			#83	tpi 0.7	70.7833	29.9269		25.559	6.16692		12.5356	2.5648					25	4.358	25	5.656	25	5.4293	25	4.7451	25	4.2263							19.6552	5.0989				21.5503	2.6492				32.828	7.4715					26.2836
			#98	tpi 1.4	52.2405	24.9566		35.543	7.41006		14.1405	3.1707					26	4.997	26	5.898	26	5.6833	26	5.1092	26	4.7949							24.7373	8.2596				23.1691	3.2301				24.6572	6.1907					29.6704
			#99	tpi 1.2	53.7555	24.5805		33.87	8.13738		12.4371	2.6662					27	5.636	27	6.14	27	5.9373	27	5.4733	27	5.3635							19.8418	5.8761				22.2052	3.2088				37.5491	9.3594					23.1922
			#100	tpi 1.0	64.7675	28.6262		31.378	7.24853		13.2914	2.7535					28	6.275	28	6.382	28	6.1913	28	5.8374	28	5.9321							21.8162	6.3022				26.5642	6.2052				31.9193	6.7531					27.3551
			#101	tpi 0.8	68.7238	30.4623		29.36	6.09103		13.2276	2.8113					29	6.914	29	6.624	29	6.4453	29	6.2015	29	6.5007							24.4111	6.6695				32.2113	9.2444				30.118	4.8887					28.4977
			#102	tpi 0.5	87.5218	32.1911		25.12	5.00632		12.211	2.5134					30	7.553	30	6.866	30	6.6993	30	6.5656	30	7.0693							21.1009	6.4496				26.2617	6.1601				27.4482	10.2112					32.8516
			#103	tpi 0.3	110.201	27.2611		21.408	4.61636		11.0489	2.1308					31	8.192	31	7.108	31	6.9533	31	6.9297	31	7.6379							18.8456	3.9675				23.9112	4.0689				33.5998	4.7907					29.3213
																	32	8.831	32	7.35	32	7.2073	32	7.2938	32	8.2065							24.6261	6.1347				24.2654	4.9064				30.433	7.1362
																	33	9.47	33	7.592	33	7.4613	33	7.6579	33	8.7751							21.5656	6.4223				41.2664	9.5822				32.1596	7.8395
			#106	Ptot 10	52.0863	24.3009		36.001	8.57532		14.3215	3.0902					34	10.109	34	7.834	34	7.7153	34	8.022	34	9.3437							18.7144	5.2021				33.7766	9.8449				30.5003	7.4445
			#83	Ptot 100	70.7833	29.9269		26.979	5.04708		12.5356	2.5648					35	10.748	35	8.076	35	7.9693	35	8.3861	35	9.9123							22.2654	5.3353				25.7947	6.0685				23.3446	7.6558
			#107	Ptot 20	66.2683	28.7299		32.53	7.14784		12.5356	3.1795					36	11.387	36	8.318	36	8.2233	36	8.7502	36	10.4809							21.0241	5.2968				28.5777	5.4826				41.1654	12.0472
			#108	Ptot 40	70.907	27.4493		29.593	6.5328		13.4023	2.7895					37	12.026	37	8.56	37	8.4773	37	9.1143	37	11.0495							23.2629	7.2049				21.7071	4.8349				29.1935	7.617
			#109	Ptot 60	74.8483	27.2165		28.918	5.73377		12.9759	2.7161					38	12.665	38	8.802	38	8.7313	38	9.4784	38	11.6181							20.4632	6.0989				30.321	9.1737				31.5767	7.7875
			#110	Ptot 80	72.2573	29.9595		28.239	5.28279		12.7297	2.4863					39	13.304	39	9.044	39	8.9853	39	9.8425	39	12.1867							28.2903	8.732				36.0212	10.6607				31.3646	7.1633
			#111	Ptot 200	76.491	28.3878		27.638	6.27115		12.7083	2.6167					40	13.943	40	9.286	40	9.2393	40	10.2066	40	12.7553							27.4846	5.6623				31.2341	6.6345				30.3236	7.5195
			#112	Ptot 300	84.7074	25.6971		25.978	5.78799		12.5182	2.5271					41	14.582	41	9.528	41	9.4933	41	10.5707	41	13.3239							21.8107	4.9924				29.8728	6.376				34.2431	7.7611
			#113	Ptot 15	60.6681	25.5484		35.015	9.02591		14.1758	3.1773					42	15.221	42	9.77	42	9.7473	42	10.9348	42	13.8925							26.3129	5.3399				30.2805	7.1357				33.9001	8.1337
																	43	15.86	43	10.012	43	10.0013	43	11.2989	43	14.4611							23.6442	5.7496				27.3436	6.2599				31.9453	6.4858
			#114	Gtot 10	48.3018	27.895		36.856	11.1849		13.4096	3.2599					44	16.499	44	10.254	44	10.2553	44	11.663	44	15.0297							21.5318	4.5213				24.8921	5.7282				35.7168	10.8454
			#83	Ptot 100	70.7833	29.9269		26.269	5.607		12.5356	2.5648					45	17.138	45	10.496	45	10.5093	45	12.0271	45	15.5983							20.3628	5.0817				29.9548	7.5472				31.785	7.9826
			#115	Gtot 15	54.3833	26.153		32.788	8.96071		13.0808	3.0734					46	17.777	46	10.738	46	10.7633	46	12.3912	46	16.1669							18.2167	4.4341				29.3304	5.549				32.3255	5.7034
			#116	Gtot 20	60.761	28.2448		32.262	7.55211		13.3851	2.7054					47	18.416	47	10.98	47	11.0173	47	12.7553	47	16.7355							17.6847	4.0588				27.7941	5.8408				42.1812	10.8696
			#117	Gtot 40	69.8442	29.9958		29.103	7.71252		12.786	2.6826					48	19.055	48	11.222	48	11.2713	48	13.1194	48	17.3041							25.5711	6.5005				30.9573	8.1438				26.2954	7.9937
			#118	Gtot 60	75.2888	28.3828		28.565	6.15967		13.1119	2.8738					49	19.694	49	11.464	49	11.5253	49	13.4835	49	17.8727							25.6756	7.5443				33.1085	10.4264				34.0081	8.2283
			#119	Gtot 80	69.5562	29.2864		29.173	6.14164		12.7829	2.8878					50	20.333	50	11.706	50	11.7793	50	13.8476	50	18.4413							24.8049	7.4909				32.9497	7.373				20.58	6.5573
			#120	Gtot 200	82.9288	28.9467		27.366	5.28661		12.406	2.6011					51	20.972	51	11.948	51	12.0333	51	14.2117	51	19.0099												30.4754	6.8705
			#121	Gtot 300	80.5705	29.7561		27.59	4.99306		12.9613	2.3836																										30.1104	7.5551
																																						31.1453	7.4681
																																						30.8444	7.5117
																																						33.9666	6.4041
																																						27.1077	6.0633
																																						30.1716	7.3063
																																						32.92	6.9608
																																						25.2911	7.6581
																																						40.2813	9.9143
																																						27.6921	5.8612
																																						31.3762
																																						30.9412
[truncated: 36 more columns]

## Sheet: Fig 4
		Fig 4A, C, E, G, I, K		internal ref. number	parameter modified	average QB H-W (ms)		average amplitude (pA)		median QB latency (ms)		aver. QB 20-80% rise slope, % ms-1				Fig 4B, D, F, H, J, L	Protophormia		median QB latency (ms)	average QB H-W (ms)	average amplitude (pA)	aver. QB 20-80% rise slope, % ms-1					P. americana	median QB latency (ms)	average QB H-W (ms)	average amplitude (pA)	aver. QB 20-80% rise slope, % ms-1					P. americana	median QB latency (ms)	average QB H-W (ms)	average amplitude (pA)	aver. QB 20-80% rise slope, % ms-1							P. americana		median QB latency (ms)
																	individual cell results		21.8436	21.4603	1.2932	8.74					control	26.931	19.0388	1.1568	9.18					Gakd	25.188	16.8598	1.4522	8.57							PLCkd		37.2975
				#79	tGDP 1 ms	11.254		105.521		22.062		21.6482							17.5131	16.2935	1.7891	11.52					individual cell results	31.0281	31.5346	1.5775	6.48					individual cell results	31.0686	18.1315	1.0026	8.2							individual cell results		31.6231
				#80	tGDP 2 ms	11.7326		87.3472		25.149		18.9188							16.2765	14.3575	1.8715	11.47						25.5319	23.193	1.3757	7.54						30.5064	20.3216	1.181	7.17									27.8753
				#81	tGDP 5 ms	12.7557		60.5417		31.657		14.1848							13.8891	16.8945	1.6167	9.82						27.2632	21.403	0.9788	7.24						28.0041	16.9994	1.2906	7.68									31.0111
				#82	tGDP 8 ms	12.3433		49.9239		36.126		14.8474							19.2298	17.8807	1.3716	9.63						26.966	23.0686	0.9455	6.27						27.1002	23.0829	0.6889	6.35									26.3333
				#83	tGDP 3 ms	11.9728		70.7833		26.979		18.7764							14.1805	13.0976	1.4974	9.43						25.7246	21.5881	0.9921	8.08						30.5892	21.0093	1.7023	8.27									39.3199
				#84	tGDP 4 ms	12.4268		64.4477		30.739		18.1859							16.8694	13.8593	1.2567	11.5						33.0626	23.2504	1.0892	5.98						34.424	18.7708	2.2617	9.1									41.0042
				#85	tGDP 6 ms	12.3778		58.3676		33.826		18.3444							15.0474	14.7649	1.3336	12.04						33.1274	20.7704	2.3736	6.4						31.1778	18.3971	2.2712	8.81									32.5195
				#86	tGDP 7 ms	12.8852		48.1468		35.871		15.2905							20.2243	15.7926	1.4869	10.75						31.9687	20.6622	1.2968	5.88						30.7728	20.2546	0.8799	8.33									33.602
																			17.524	14.3628	1.4497	12.64						31.4682	20.4325	1.5981	6.78						41.8039	33.798	2.4858	5.72									30.8365
																			14.0643	14.7581	1.1718	10.96						30.468	25.4675	2.4919	5.8						35.5381	24.6573	1.1924	6.8									26.6459
				#87	KR 0.15	14.3599		32.4527		39.963		15.33							17.5177	21.7817	1.4946	9.04						27.2238	23.3629	1.3116	5.94						38.4874	25.425	1.3571	7.24									27.2882
				#88	KR 0.2	13.0659		46.1257		34.692		17.37							16.4273	18.4185	1.1104	9.51						30.1692	17.9315	1.5659	7.64						32.9987	20.8553	0.8776	7.69									29.2852
				#83	KR 0.34	12.5356		70.7833		27.119		18.7764							11.7666	17.6606	1.6851	9.46						27.917	24.6799	1.2768	8.08						34.2621	23.742	1.3061	7.25									26.1261
				#89	KR 0.25	13.369		55.7084		32.535		15.63							13.4338	15.1639	1.7805	8.8						26.501	24.821	1.6215	6.38						31.663	20.1242	1.6827	9.95									20.9924
				#90	KR 0.8	11.3694		128.644		20.964		20.55							16.436	18.0924	1.4857	8.84						31.088	20.1945	1.3341	7.62						32.4184	20.0692	1.7985	8.21									32.8258
				#91	KR 0.7	11.1464		122.679		22.089		20.72							23.1895	24.4924	1.7838	8.08						26.3185	28.6045	1.5855	7						30.052	19.4335	1.4282	8.51									33.0139
				#92	KR 0.6	11.7524		114.734		22.989		20.4							19.2855	15.5376	1.3558	9.94						32.6617	24.1898	2.2626	7.12						36.7471	19.1519	1.9701	9.12									33.1136
				#93	KR 0.5	11.9504		101.114		23.489		19.19							17.7666	23.2831	1.7069	8.22						22.1052	27.3441	2.2024	6.72						26.1269	21.2117	0.8708	7.13									37.3898
				#94	KR 0.4	11.9365		89.6907		25.898		18.57							23.5419	24.4704	0.8207	7.04						34.1005	33.9856	2.7298	6.13						31.1576	22.4587	1.221	8.13									28.7749
																			23.144	13.7837	1.2144	12.08						21.5503	19.2031	1.4684	7.63						20.589	19.7053	1.2067	7.26									31.3227
				#95	tpi 2.0	13.6735		39.0521		38.863		15.18							24.554	18.8119	1.1238	9.14						23.1691	16.5672	1.9056	9.57						24.2908	18.3747	1.0226	7.57									40.7234
				#96	tpi 1.8	13.7954		44.0087		39.488		18.22							24.4684	19.0622	0.9043	8.75						22.2052	19.0975	2.2873	8.29						31.306	16.9807	2.1768	10.1									32.1409
				#97	tpi 1.6	13.3215		46.7579		38.534		17.63							19.6552	13.3995	0.9717	12.04						26.5642	28.4722	2.9067	7.05						32.828	17.0686	1.2191	8.66									26.2836
				#83	tpi 0.7	12.5356		70.7833		25.559		18.7764							24.7373	17.3117	0.9691	10.2						32.2113	43.6334	2.612	4.62						24.6572	16.2608	0.8803	9.85									29.6704
				#98	tpi 1.4	14.1405		52.2405		35.543		14.8							19.8418	20.0461	0.9824	8.36						26.2617	21.8393	1.5494	8.52						37.5491	22.9692	3.416	8.33									23.1922
				#99	tpi 1.2	12.4371		53.7555		33.87		16.75							21.8162	22.7137	0.9475	8.98						23.9112	17.5235	1.5013	9.66						31.9193	15.5224	2.012	10.77									27.3551
				#100	tpi 1.0	13.2914		64.7675		31.378		15.89							24.4111	21.2543	1.1347	10.81						24.2654	20.4849	0.9756	7.47						30.118	15.4936	0.8286	10.27									28.4977
				#101	tpi 0.8	13.2276		68.7238		29.36		16.13							21.1009	17.0844	1.0844	10.23						41.2664	25.5822	1.4904	6.3						27.4482	20.4204	0.7566	6.91									32.8516
				#102	tpi 0.5	12.211		87.5218		25.12		17.38							18.8456	18.5122	0.8939	9.68						33.7766	27.9229	2.2149	7.01						33.5998	18.3309	1.6597	10.01									29.3213
				#103	tpi 0.3	11.0489		110.201		21.408		20.74							24.6261	19.9084	1.0724	9.87						25.7947	25.5517	1.7657	6.94						30.433	20.7909	1.106	8.24
																			21.5656	18.0191	1.2653	10.86						28.5777	21.5053	0.9637	6.48						32.1596	23.7962	1.8521	8.3
																			18.7144	16.8077	1.2031	11.11						21.7071	14.5808	1.3554	10.03						30.5003	19.0815	1.0534	9
				#106	Ptot 10	14.3215		52.0863		36.001		14.54							22.2654	19.1743	0.9959	9.2						30.321	24.3565	1.4767	6.96						23.3446	15.8564	1.3846	9.29
				#83	Ptot 100	12.5356		70.7833		26.979		18.7764							21.0241	13.0341	0.8742	12.95						36.0212	27.8928	1.5529	6						41.1654	36.4795	1.4749	4.57
				#107	Ptot 20	12.5356		66.2683		32.53		16.5							23.2629	19.4651	0.921	8.81						31.2341	19.3626	1.5027	8.67						29.1935	16.7262	1.5223	8.98
				#108	Ptot 40	13.4023		70.907		29.593		17.27							20.4632	18.0183	1.0737	7.19						29.8728	19.7373	1.6501	9.05						31.5767	16.6784	0.9546	9.53
				#109	Ptot 60	12.9759		74.8483		28.918		16.8							28.2903	16.4153	1.0246	9.51						30.2805	21.2188	1.0657	8.17						31.3646	16.1796	2.4023	10.73
				#110	Ptot 80	12.7297		72.2573		28.239		17.84							27.4846	16.9164	1.1324	8.78						27.3436	18.8608	1.2511	8.72						30.3236	18.5768	2.3773	9.23
				#111	Ptot 200	12.7083		76.491		27.638		17.25							21.8107	22.0666	1.3975	6.41						24.8921	19.617	0.7495	7.57						34.2431	25.5816	1.4212	6.95
				#112	Ptot 300	12.5182		84.7074		25.978		17.04							26.3129	19.2476	0.7107	7.76						29.9548	22.2393	1.1233	6.65						33.9001	18.0841	3.1542	10.22
				#113	Ptot 15	14.1758		60.6681		35.015		17.34							23.6442	32.7674	1.0958	5.79						29.3304	18.3909	0.6866	8.86						31.9453	34.5607	1.3994	5.32
																			21.5318	19.6392	0.9911	6.55						27.7941	19.1237	0.8494	8.59						35.7168	26.8549	2.5497	9
				#114	Gtot 10	13.4096		48.3018		36.856		15.76							20.3628	17.7224	1.3286	9.02						30.9573	24.6698	0.9518	6.37						31.785	27.777	0.6311	5.52
				#83	Ptot 100	12.5356		70.7833		26.269		16.5							18.2167	15.5695	1.4327	9.79						33.1085	24.7418	1.3458	6.76						32.3255	22.6375	0.9634	7.68
				#115	Gtot 15	13.0808		54.3833		32.788		16.55							17.6847	20.4082	1.1833	8.44						32.9497	22.9493	0.7746	7.38						42.1812	33.1764	1.2507	6.52
				#116	Gtot 20	13.3851		60.761		32.262		17.52							25.5711	18.4251	1.1312	9.25						30.4754	20.9228	1.305	8.28						26.2954	23.9553	1.3476	7.61
				#117	Gtot 40	12.786		69.8442		29.103		16.36																30.1104	18.8258	0.8406	8.68						34.0081	27.4012	1.6722	8.45
				#118	Gtot 60	13.1119		75.2888		28.565		17.5																31.1453	17.203	0.7592	8.53						20.58	18.7248	1.0796	8.9
				#119	Gtot 80	12.7829		69.5562		29.173		17.63																30.8444	18.9896	0.6157	8.24
				#120	Gtot 200	12.406		82.9288		27.366		17.34																33.9666	23.3146	1.3602	8.86
				#121	Gtot 300	12.9613		80.5705		27.59		18.11																27.1077	20.3642	1.7951	8.6
																												30.1716	20.2477	1.1455	8.33
																												32.92	21.0953	1.1828	8.51
																												25.2911	17.5721	1.2415	9.55
																												40.2813	24.4524	1.2916	9.12
																												27.6921	24.2402	2.1161	7.18
[truncated: 47 more columns]

## Sheet: Fig 5
			Fig 5A	0	0	-0.0001226					Fig 5B	1	1	1		1	1.0035	1.0053				Fig 5C	data from the model	internal ref. number	parameter modified	average QB H-W (ms)	aver. QB H-W f3dB (Hz)	Comp. resp. H-W (ms)	Comp. resp. H-W f3dB (Hz)		other modeled data	4.6165	160.048		fitting curve	4	182.5							Fig 5D, E, F	data from the model	internal ref. number	parameter modified	median QB latency (ms)	Latency scatter (ms)
				0.2	0	-0.00011853						5	1	1		1.0246	1.0035	1.0053														6.4726	111.147			4.5	162.222
				0.4	0	-0.00010054						12.5	0.9995	1		1.0497	1.0035	1.0053						#79	tGDP 1 ms	11.254	71.5278	14.0877	52.0006			8.2052	92.6976			5	146							linear fitting lines are not provided		#79	tGDP 1 ms	22.062	3.29941
				0.6	0	-8.6877e-05						25	0.9956	0.833		1.0755	1.0035	1.0053						#80	tGDP 2 ms	11.7326	66.0647	15.1741	47.7436			10.3075	74.384			5.5	132.727									#80	tGDP 2 ms	25.149	4.0665
				0.8	0	-7.6573e-05						50	0.734	0.2048		1.102	1.0035	1.0053						#81	tGDP 5 ms	12.7557	60.7514	21.8824	34.633			11.7634	62.6654			6	121.667									#81	tGDP 5 ms	31.657	8.65162
				1	0	-6.8873e-05						100	0.1702	0.0184		1.1291	1.0035	1.0053						#82	tGDP 8 ms	12.3433	61.8071	27.1074	27.8957			5.9596	118.674			6.5	112.308									#82	tGDP 8 ms	36.126	12.0249
				1.2	0	-6.3176e-05						200	0.0284	0		1.1568	1.0035	1.0053						#83	tGDP 3 ms	11.9728	64.9247	17.849	41.3137			7.6002	98.2452			7	104.286									#83	tGDP 3 ms	26.979	5.04708
				1.4	0	-5.902e-05						500	0	0		1.1852	1.0035	1.0053						#84	tGDP 4 ms	12.4268	64.499	20.3814	36.8348			9.1258	83.0284			7.5	97.3333									#84	tGDP 4 ms	30.739	7.73335
				1.6	0	-5.604e-05										1.2143	1.0035	1.0053						#85	tGDP 6 ms	12.3778	68.3082	22.5994	33.0186			11.1412	67.4519			8	91.25									#85	tGDP 6 ms	33.826	9.73624
				1.8	0	-5.3948e-05										1.2442	1.0035	1.0053						#86	tGDP 7 ms	12.8852	60.0337	23.8387	31.0695			12.4157	58.5277			8.5	85.8824									#86	tGDP 7 ms	35.871	11.4118
				2	0	-5.2526e-05										1.2748	1.0035	1.0053														9.5217	78.9252			9	81.1111
				2.2	0	-5.1601e-05										1.3061	1.0035	1.0053														10.7535	69.0315			9.5	76.8421
				2.4	-1.9125e-05	-5.1043e-05										1.3382	1.0035	1.0053						#87	KR 0.15	14.3599	57.416	20.3994	36.0783			11.8785	61.5382			10	73									#87	KR 0.15	39.963	8.98579
				2.6	-0.00016676	-5.0752e-05										1.3711	1.0035	1.0053						#88	KR 0.2	13.0659	63.2481	19.8654	37.4374			13.6194	54.3669			10.5	69.5238									#88	KR 0.2	34.692	8.19222
				2.8	-0.00039774	-5.0653e-05										1.4048	1.0035	1.0053						#83	KR 0.34	12.5356	64.9247	17.849	41.3137			14.5582	50.4747			11	66.3636									#83	KR 0.34	27.119	5.73694
				3	-0.0015546	-5.0685e-05										1.4393	1.0035	1.0053						#89	KR 0.25	13.369	59.4359	20.3112	37.0223			13.4757	54.7643			11.5	63.4783									#89	KR 0.25	32.535	7.98404
				3.2	-0.0037295	-5.0805e-05										1.4746	1.0035	1.0053						#90	KR 0.8	11.3694	70.7518	16.8167	44.0272			14.4148	51.5153			12	60.8333									#90	KR 0.8	20.964	4.64937
				3.4	-0.0065397	-5.0981e-05										1.5109	1.0035	1.0053						#91	KR 0.7	11.1464	72.8843	16.9635	43.5977			15.2145	49.262			12.5	58.4									#91	KR 0.7	22.089	4.9215
				3.6	-0.0101	-5.1191e-05										1.548	1.0035	1.0053						#92	KR 0.6	11.7524	70.8134	17.8632	41.7702			16.8439	45.5597			13	56.1538									#92	KR 0.6	22.989	5.33421
				3.8	-0.0158	-5.1416e-05										1.586	1.0035	1.0053						#93	KR 0.5	11.9504	67.9892	16.8032	43.5153			17.396	43.7458			13.5	54.0741									#93	KR 0.5	23.489	5.35382
				4	-0.0221	-5.1647e-05										1.625	1.0035	1.0053						#94	KR 0.4	11.9365	67.0951	17.3162	42.4686			17.4939	44.3555			14	52.1429									#94	KR 0.4	25.898	5.74363
				4.2	-0.027	-5.1872e-05										1.6649	1.0035	1.0053														18.3159	44.4555			14.5	50.3448
				4.4	-0.03	-5.2087e-05										1.7059	1.0035	1.0053						#95	tpi 2.0	13.6735	56.8771	22.4718	33.4958			18.9873	40.8966			15	48.6667									#95	tpi 2.0	38.863	8.93773
				4.6	-0.0301	-5.2288e-05										1.7478	1.0035	1.0053						#96	tpi 1.8	13.7954	63.3783	24.0293	31.4839			20.2526	38.3836			15.5	47.0968									#96	tpi 1.8	39.488	9.64964
				4.8	-0.0288	-5.2474e-05										1.7907	1.0035	1.0053						#97	tpi 1.6	13.3215	64.4934	23.3538	30.7463			20.5282	38.0452			16	45.625									#97	tpi 1.6	38.534	8.62499
				5	-0.027	-0.00017524										1.8347	1.0035	1.0053						#83	tpi 0.7	12.5356	64.9247	17.849	41.3137							16.5	44.2424									#83	tpi 0.7	25.559	6.16692
				5.2	-0.0252	-0.00017133										1.8798	1.0035	1.0053						#98	tpi 1.4	14.1405	59.2911	20.6081	36.1667							17	42.9412									#98	tpi 1.4	35.543	7.41006
				5.4	-0.0245	-0.00015348										1.926	1.0035	1.0053						#99	tpi 1.2	12.4371	62.7325	21.7307	34.834							17.5	41.7143									#99	tpi 1.2	33.87	8.13738
				5.6	-0.0247	-0.00013994										1.9733	1.0035	1.0053						#100	tpi 1.0	13.2914	61.7996	19.03	39.3404							18	40.5556									#100	tpi 1.0	31.378	7.24853
				5.8	-0.0255	-0.00012975										2.0218	1.0035	1.0053						#101	tpi 0.8	13.2276	60.475	18.4048	40.5477							18.5	39.4595									#101	tpi 0.8	29.36	6.09103
				6	-0.0268	-0.00012214										2.0715	1.0035	1.0053						#102	tpi 0.5	12.211	65.4275	16.5035	44.273							19	38.4211									#102	tpi 0.5	25.12	5.00632
				6.2	-0.0283	-0.00011653										2.1224	1.0035	1.0053						#103	tpi 0.3	11.0489	73.9663	16.4772	44.7327							19.5	37.4359									#103	tpi 0.3	21.408	4.61636
				6.4	-0.0298	-0.00011245										2.1746	1.0035	1.0053																		20	36.5
				6.6	-0.0304	-0.00010953										2.228	1.0035	1.0052																		20.5	35.6098
				6.8	-0.0299	-0.00010749										2.2827	1.0035	1.0052						#106	Ptot 10	14.3215	57.6098	23.1086	32.457							21	34.7619									#106	Ptot 10	36.001	8.57532
				7	-0.0286	-0.00010612										2.3388	1.0035	1.0052						#83	Ptot 100	12.5356	64.9247	17.849	41.3137							21.5	33.9535									#83	Ptot 100	26.979	5.04708
				7.2	-0.027	-0.00010523										2.3963	1.0035	1.0052						#107	Ptot 20	12.5356	61.0118	18.9176	39.0861							22	33.1818									#107	Ptot 20	32.53	7.14784
				7.4	-0.025	-0.00010471										2.4552	1.0035	1.0052						#108	Ptot 40	13.4023	62.2695	17.6528	41.4315							22.5	32.4444									#108	Ptot 40	29.593	6.5328
				7.6	-0.0231	-0.00010446										2.5155	1.0035	1.0052						#109	Ptot 60	12.9759	63.0951	17.7974	41.3543							23	31.7391									#109	Ptot 60	28.918	5.73377
				7.8	-0.0212	-0.00010439										2.5773	1.0035	1.0052						#110	Ptot 80	12.7297	64.173	17.6144	41.709							23.5	31.0638									#110	Ptot 80	28.239	5.28279
				8	-0.0203	-0.00010445										2.6407	1.0035	1.0052						#111	Ptot 200	12.7083	63.6885	18.1366	41.0442							24	30.4167									#111	Ptot 200	27.638	6.27115
				8.2	-0.0206	-0.0001046										2.7056	1.0035	1.0052						#112	Ptot 300	12.5182	63.6634	17.1651	42.7934							24.5	29.7959									#112	Ptot 300	25.978	5.78799
				8.4	-0.022	-0.00010479										2.772	1.0035	1.0052						#113	Ptot 15	14.1758	61.1994	22.5724	33.1492							25	29.2									#113	Ptot 15	35.015	9.02591
				8.6	-0.0248	-0.00010502										2.8402	1.0035	1.0052																		25.5	28.6275
				8.8	-0.0321	-0.00010525										2.9099	1.0035	1.0052						#114	Gtot 10	13.4096	59.7905	27.9125	27.2811							26	28.0769									#114	Gtot 10	36.856	11.1849
				9	-0.0419	-0.0001055										2.9815	1.0035	1.0052						#83	Ptot 100	12.5356	64.9247	17.849	41.3137							26.5	27.5472									#83	Ptot 100	26.269	5.607
				9.2	-0.0527	-0.00010573										3.0547	1.0035	1.0052						#115	Gtot 15	13.0808	60.2618	23.0997	32.6724							27	27.037									#115	Gtot 15	32.788	8.96071
				9.4	-0.0649	-0.00010595										3.1298	1.0035	1.0052						#116	Gtot 20	13.3851	61.5055	22.6633	33.3607							27.5	26.5455									#116	Gtot 20	32.262	7.55211
				9.6	-0.0761	-0.00010616										3.2067	1.0035	1.0052						#117	Gtot 40	12.786	60.312	20.9571	36.1896							28	26.0714									#117	Gtot 40	29.103	7.71252
				9.8	-0.0859	-0.00010635										3.2855	1.0035	1.0052						#118	Gtot 60	13.1119	63.3341	18.4933	40.2968							28.5	25.614									#118	Gtot 60	28.565	6.15967
				10	-0.0946	-0.00022912										3.3662	1.0035	1.0052						#119	Gtot 80	12.7829	64.0214	18.74	39.7675							29	25.1724									#119	Gtot 80	29.173	6.14164
				10.2	-0.1031	-0.00022521										3.4489	1.0035	1.0052						#120	Gtot 200	12.406	64.8066	18.0218	41.146							29.5	24.7458									#120	Gtot 200	27.366	5.28661
				10.4	-0.1116	-0.00020736										3.5337	1.0035	1.0052						#121	Gtot 300	12.9613	65.0711	16.4876	43.9445							30	24.3333									#121	Gtot 300	27.59	4.99306
				10.6	-0.1195	-0.00019383										3.6205	1.0035	1.0052																		30.5	23.9344
				10.8	-0.1277	-0.00018364										3.7095	1.0035	1.0052																		31	23.5484
				11	-0.1358	-0.00017603										3.8006	1.0034	1.0052																		31.5	23.1746
				11.2	-0.143	-0.00017042										3.894	1.0034	1.0052																		32	22.8125
				11.4	-0.1507	-0.00016635										3.9897	1.0034	1.0052																		32.5	22.4615
				11.6	-0.1579	-0.00016343										4.0878	1.0034	1.0052																		33	22.1212
				11.8	-0.1632	-0.00016139										4.1882	1.0034	1.0052																		33.5	21.791
				12	-0.1663	-0.00016001										4.2911	1.0034	1.0052																		34	21.4706
				12.2	-0.1686	-0.00015912										4.3966	1.0034	1.0052																		34.5	21.1594
				12.4	-0.1722	-0.00015861										4.5046	1.0034	1.0052																		35	20.8571
				12.6	-0.1763	-0.00015836										4.6153	1.0034	1.0052																		35.5	20.5634
				12.8	-0.1812	-0.00015829										4.7287	1.0033	1.0052																		36	20.2778
				13	-0.1922	-0.00015835										4.8449	1.0033	1.0052																		36.5	20
				13.2	-0.2065	-0.0034643										4.964	1.0033	1.0052																		37	19.7297
				13.4	-0.2228	-0.0102										5.0859	1.0033	1.0052																		37.5	19.4667
				13.6	-0.2389	-0.0165										5.2109	1.0033	1.0052																		38	19.2105
				13.8	-0.2596	-0.0255										5.339	1.0032	1.0052																		38.5	18.961
				14	-0.2867	-0.0256										5.4702	1.0032	1.0052																		39	18.7179
				14.2	-0.318	-0.0213										5.6046	1.0032	1.0052																		39.5	18.481
				14.4	-0.3545	-0.0178										5.7423	1.0031	1.0051																		40	18.25
				14.6	-0.3943	-0.0156										5.8834	1.0031	1.0051																		40.5	18.0247
				14.8	-0.4345	-0.0192										6.028	1.003	1.0051																		41	17.8049
				15	-0.4782	-0.0242										6.1761	1.003	1.0051																		41.5	17.5904
				15.2	-0.5267	-0.033										6.3279	1.0029	1.0051																		42	17.381
				15.4	-0.5768	-0.0375										6.4834	1.0029	1.0051																		42.5	17.1765
				15.6	-0.6275	-0.0376										6.6427	1.0028	1.0051																		43	16.9767
				15.8	-0.685	-0.0465										6.8059	1.0027	1.005																		43.5	16.7816
				16	-0.7496	-0.0595										6.9731	1.0026	1.005																		44	16.5909
				16.2	-0.8189	-0.0648										7.1445	1.0025	1.005																		44.5	16.4045
				16.4	-0.8885	-0.0717										7.32	1.0024	1.005																		45	16.2222
				16.6	-0.9543	-0.0852										7.4999	1.0023	1.005																		45.5	16.044
				16.8	-1.015	-0.0988										7.6842	1.0022	1.0049																		46	15.8696
				17	-1.0728	-0.1032										7.873	1.002	1.0049																		46.5	15.6989
				17.2	-1.1316	-0.1061										8.0665	1.0018	1.0049																		47	15.5319
				17.4	-1.1986	-0.1268										8.2647	1.0017	1.0048																		47.5	15.3684
				17.6	-1.2878	-0.1528										8.4678	1.0015	1.0048																		48	15.2083
				17.8	-1.4013	-0.1774										8.6759	1.0012	1.0047																		48.5	15.0515
				18	-1.5358	-0.2264										8.8891	1.001	1.0047																		49	14.898
				18.2	-1.6889	-0.2814										9.1075	1.0007	1.0046																		49.5	14.7475
				18.4	-1.8763	-0.3234										9.3313	1.0004	1.0046																		50	14.6
				18.6	-2.1047	-0.3529										9.5606	1.0001	1.0045																		50.5	14.4554
				18.8	-2.3754	-0.4116										9.7955	0.9997	1.0045																		51	14.3137
				19	-2.6918	-0.4831										10.0362	0.9993	1.0044																		51.5	14.1748
				19.2	-3.0792	-0.5601										10.2829	0.9989	1.0043																		52	14.0385
				19.4	-3.5773	-0.6489										10.5355	0.9984	1.0042																		52.5	13.9048
				19.6	-4.209	-0.739										10.7944	0.9978	1.0041																		53	13.7736
				19.8	-4.9938	-0.8516										11.0597	0.9972	1.004																		53.5	13.6449
				20	-6.103	-0.9924										11.3314	0.9965	1.0039																		54	13.5185
				20.2	-7.5176	-1.1618										11.6099	0.9957	1.0037																		54.5	13.3945
				20.4	-9.2151	-1.324										11.8952	0.9949	1.0036																		55	13.2727
				20.6	-11.119	-1.529										12.1875	0.994	1.0034																		55.5	13.1532
				20.8	-13.2025	-1.7712										12.487	0.9929	1.0033																		56	13.0357
				21	-15.4306	-1.987										12.7938	0.9918	1.0031																		56.5	12.9204
				21.2	-17.7432	-2.22										13.1082	0.9906	1.0029																		57	12.807
				21.4	-20.0786	-2.4924										13.4303	0.9892	1.0026																		57.5	12.6957
				21.6	-22.4191	-2.791										13.7603	0.9876	1.0024																		58	12.5862
				21.8	-24.7556	-3.1293										14.0984	0.9859	1.0021																		58.5	12.4786
				22	-27.0956	-3.4719										14.4449	0.9841	1.0018																		59	12.3729
				22.2	-29.4611	-3.7996										14.7998	0.982	1.0015																		59.5	12.2689
				22.4	-31.8241	-4.1579										15.1635	0.9797	1.0011																		60	12.1667
				22.6	-34.1819	-4.5119										15.5361	0.9772	1.0007																		60.5	12.0661
				22.8	-36.5272	-4.8892										15.9179	0.9744	1.0003																		61	11.9672
				23	-38.8801	-5.2923										16.309	0.9713	0.9998																		61.5	11.8699
				23.2	-41.2155	-5.7522										16.7098	0.9679	0.9993																		62	11.7742
				23.4	-43.5168	-6.2715										17.1204	0.9642	0.9988																		62.5	11.68
				23.6	-45.7955	-6.9212										17.5411	0.9601	0.9981																		63	11.5873
				23.8	-48.051	-7.6665										17.9721	0.9557	0.9975																		63.5	11.4961
				24	-50.2622	-8.4244										18.4137	0.9507	0.9967																		64	11.4063
				24.2	-52.4771	-9.1641										18.8662	0.9453	0.9959																		64.5	11.3178
				24.4	-54.7213	-9.8538										19.3298	0.9394	0.9951																		65	11.2308
				24.6	-57.0071	-10.5409										19.8048	0.9329	0.9941																		65.5	11.145
				24.8	-59.3557	-11.3801										20.2915	0.9258	0.993																		66	11.0606
				25	-61.9236	-12.2353										20.7901	0.9181	0.9919																		66.5	10.9774
				25.2	-64.6917	-13.1224										21.301	0.9096	0.9906																		67	10.8955
				25.4	-67.6356	-14.0585										21.8244	0.9005	0.9893																		67.5	10.8148
				25.6	-70.6564	-15.0025										22.3607	0.8905	0.9878																		68	10.7353
				25.8	-73.7187	-15.9926										22.9101	0.8798	0.9861																		68.5	10.6569
				26	-76.7885	-17.0154										23.4731	0.8681	0.9843																		69	10.5797
				26.2	-79.8221	-18.1553										24.0499	0.8556	0.9824																		69.5	10.5036
				26.4	-82.7621	-19.3446										24.6409	0.8421	0.9803																		70	10.4286
				26.6	-85.6145	-20.4654										25.2464	0.8276	0.9779																		70.5	10.3546
				26.8	-88.3761	-21.5776										25.8668	0.8121	0.9754																		71	10.2817
				27	-91.0484	-22.8099										26.5024	0.7956	0.9726																		71.5	10.2098
				27.2	-93.6556	-23.959										27.1536	0.778	0.9696																		72	10.1389
				27.4	-96.1063	-25.0163										27.8209	0.7595	0.9664																		72.5	10.069
				27.6	-98.4157	-26.1995										28.5045	0.7399	0.9628																		73	10
				27.8	-100.599	-27.383										29.2049	0.7193	0.959																		73.5	9.932
				28	-102.685	-28.5014										29.9226	0.6978	0.9548																		74	9.8649
				28.2	-104.654	-29.7635										30.6579	0.6755	0.9502																		74.5	9.7987
				28.4	-106.495	-30.9673										31.4112	0.6523	0.9453																		75	9.7333
				28.6	-108.263	-32.4159										32.1831	0.6283	0.9399																		75.5	9.6689
				28.8	-109.969	-34.0578										32.9739	0.6038	0.9341																		76	9.6053
				29	-111.582	-35.6439										33.7842	0.5787	0.9278																		76.5	9.5425
				29.2	-113.137	-37.1775										34.6144	0.5532	0.9211																		77	9.4805
				29.4	-114.666	-38.7394										35.4649	0.5275	0.9138																		77.5	9.4194
				29.6	-116.19	-40.3923										36.3364	0.5016	0.9059																		78	9.359
				29.8	-117.73	-42.1652										37.2293	0.4757	0.8974																		78.5	9.2994
				30	-119.445	-43.7404										38.1441	0.45	0.8883																		79	9.2405
				30.2	-121.32	-45.239										39.0814	0.4245	0.8786																		79.5	9.1824
				30.4	-123.346	-46.8399										40.0418	0.3994	0.8682																		80	9.125
				30.6	-125.436	-48.3319										41.0257	0.3749	0.857																		80.5	9.0683
				30.8	-127.568	-49.8525										42.0338	0.351	0.8451																		81	9.0123
				31	-129.691	-51.2787										43.0667	0.3278	0.8324																		81.5	8.9571
				31.2	-131.745	-52.7283										44.125	0.3054	0.819																		82	8.9024
				31.4	-133.696	-54.2636										45.2093	0.2839	0.8048																		82.5	8.8485
				31.6	-135.589	-55.6622										46.3202	0.2634	0.7897																		83	8.7952
				31.8	-137.405	-57.0191										47.4584	0.2438	0.7739																		83.5	8.7425
				32	-139.113	-58.5786										48.6246	0.2253	0.7573																		84	8.6905
				32.2	-140.713	-59.9101										49.8195	0.2077	0.7399																		84.5	8.6391
				32.4	-142.118	-61.1689										51.0437	0.1912	0.7217																		85	8.5882
				32.6	-143.338	-62.6003										52.298	0.1758	0.7028																		85.5	8.538
				32.8	-144.399	-64.0397										53.5831	0.1613	0.6831																		86	8.4884
				33	-145.337	-65.4956										54.8998	0.1478	0.6629																		86.5	8.4393
				33.2	-146.133	-67.2139										56.2488	0.1352	0.642																		87	8.3908
				33.4	-146.794	-68.8089										57.631	0.1236	0.6206																		87.5	8.3429
				33.6	-147.371	-70.3733										59.0472	0.1128	0.5987																		88	8.2955
				33.8	-147.878	-71.9469										60.4981	0.1029	0.5765																		88.5	8.2486
				34	-148.313	-73.5589										61.9847	0.0938	0.5539																		89	8.2022
				34.2	-148.743	-75.1532										63.5079	0.0853	0.5312																		89.5	8.1564
				34.4	-149.186	-76.805										65.0685	0.0776	0.5083																		90	8.1111
				34.6	-149.665	-78.5715										66.6674	0.0705	0.4854																		90.5	8.0663
				34.8	-150.198	-80.2575										68.3056	0.0641	0.4625																		91	8.022
				35	-150.961	-81.6901										69.984	0.0581	0.4399																		91.5	7.9781
				35.2	-151.939	-83.1084										71.7038	0.0527	0.4175																		92	7.9348
				35.4	-153.097	-84.6505										73.4657	0.0478	0.3954																		92.5	7.8919
				35.6	-154.324	-86.0108										75.271	0.0433	0.3738																		93	7.8495
				35.8	-155.595	-87.3793										77.1206	0.0392	0.3526																		93.5	7.8075
				36	-156.861	-88.6881										79.0157	0.0355	0.332																		94	7.766
				36.2	-158.076	-89.9799										80.9573	0.0321	0.3121																		94.5	7.7249
				36.4	-159.203	-91.2261										82.9467	0.0291	0.2928																		95	7.6842
				36.6	-160.286	-92.1749										84.9849	0.0263	0.2743																		95.5	7.644
				36.8	-161.289	-93.0387										87.0732	0.0238	0.2565																		96	7.6042
				37	-162.179	-94.1255										89.2129	0.0215	0.2394																		96.5	7.5648
				37.2	-162.968	-95.1247										91.4051	0.0194	0.2232																		97	7.5258
				37.4	-163.577	-95.9719										93.6512	0.0176	0.2078																		97.5	7.4872
				37.6	-164.009	-96.8503										95.9525	0.0159	0.1932																		98	7.449
				37.8	-164.281	-97.8215										98.3103	0.0143	0.1793																		98.5	7.4112
				38	-164.435	-98.9632										100.726	0.0129	0.1663																		99	7.3737
				38.2	-164.47	-100.42										103.201	0.0117	0.154																		99.5	7.3367
				38.4	-164.395	-101.697										105.737	0.0106	0.1425																		100	7.3
				38.6	-164.266	-102.953										108.335	0.0095264	0.1317																		100.5	7.2637
				38.8	-164.084	-104.184										110.998	0.0085997	0.1216																		101	7.2277
				39	-163.85	-105.342										113.725	0.0077625	0.1122																		101.5	7.1921
				39.2	-163.635	-106.559										116.52	0.0070062	0.1034																		102	7.1569
				39.4	-163.442	-107.728										119.383	0.0063231	0.0953																		102.5	7.122
				39.6	-163.287	-108.95										122.316	0.0057063	0.0877																		103	7.0874
				39.8	-163.198	-110.12										125.322	0.0051493	0.0807																		103.5	7.0531
				40	-163.355	-111.094										128.402	0.0046464	0.0742																		104	7.0192
				40.2	-163.739	-112.117										131.557	0.0041924	0.0681																		104.5	6.9856
				40.4	-164.313	-113.216										134.79	0.0037826	0.0626																		105	6.9524
				40.6	-164.973	-114.026										138.102	0.0034128	0.0574																		105.5	6.9194
				40.8	-165.689	-114.785										141.495	0.003079	0.0527																		106	6.8868
				41	-166.414	-115.535										144.972	0.0027777	0.0483																		106.5	6.8545
				41.2	-167.108	-116.287										148.535	0.0025059	0.0443																		107	6.8224
				41.4	-167.735	-116.989										152.184	0.0022605	0.0406																		107.5	6.7907
				41.6	-168.34	-117.497										155.924	0.0020392	0.0372																		108	6.7593
				41.8	-168.881	-117.972										159.756	0.0018395	0.0341																		108.5	6.7281
				42	-169.321	-118.702										163.681	0.0016593	0.0312																		109	6.6972
				42.2	-169.674	-119.202										167.703	0.0014968	0.0285																		109.5	6.6667
				42.4	-169.867	-119.541										171.824	0.0013501	0.0261																		110	6.6364
				42.6	-169.914	-119.94										176.047	0.0012178	0.0239																		110.5	6.6063
				42.8	-169.835	-120.489										180.373	0.0010984	0.0219																		111	6.5766
				43	-169.668	-121.157										184.805	0.00099078	0.02																		111.5	6.5471
				43.2	-169.403	-122.212										189.346	0.00089366	0.0183																		112	6.5179
				43.4	-169.047	-123.145										193.999	0.00080605	0.0167																		112.5	6.4889
				43.6	-168.659	-124.058										198.766	0.00072702	0.0153																		113	6.4602
				43.8	-168.234	-124.978										203.65	0.00065574	0.014																		113.5	6.4317
				44	-167.767	-125.814										208.654	0.00059144	0.0128																		114	6.4035
				44.2	-167.322	-126.652										213.781	0.00053344	0.0117																		114.5	6.3755
				44.4	-166.897	-127.453										219.035	0.00048113	0.0107																		115	6.3478
				44.6	-166.514	-128.262										224.417	0.00043394	0.0097433																		115.5	6.3203
				44.8	-166.205	-129.008										229.932	0.00039138	0.0089019																		116	6.2931
				45	-166.152	-129.525										235.582	0.000353	0.0081326																		116.5	6.2661
				45.2	-166.34	-130.101										241.371	0.00031837	0.0074292																		117	6.2393
				45.4	-166.729	-130.781										247.302	0.00028715	0.0067863																		117.5	6.2128
				45.6	-167.218	-131.226										253.379	0.00025898	0.0061987																		118	6.1864
				45.8	-167.775	-131.673										259.605	0.00023358	0.0056616																		118.5	6.1603
				46	-168.352	-132.23										265.984	0.00021066	0.0051709																		119	6.1345
				46.2	-168.91	-132.702										272.52	0.00019	0.0047225																		119.5	6.1088
				46.4	-169.413	-132.936										279.217	0.00017136	0.0043128																		120	6.0833
				46.6	-169.901	-132.989										286.078	0.00015455	0.0039385																		120.5	6.0581
				46.8	-170.332	-132.956										293.108	0.00013939	0.0035966																		121	6.0331
				47	-170.668	-133.128										300.31	0.00012571	0.0032842																		121.5	6.0082
				47.2	-170.919	-133.109										307.69	0.00011338	0.0029989																		122	5.9836
				47.4	-171.011	-132.914										315.25	0.00010226	0.0027384																		122.5	5.9592
				47.6	-170.959	-132.827										322.997	9.2227e-05	0.0025004																		123	5.935
				47.8	-170.785	-132.988										330.934	8.3179e-05	0.002283																		123.5	5.9109
				48	-170.522	-133.289										339.066	7.5018e-05	0.0020845
				48.2	-170.162	-133.957										347.398	6.7658e-05	0.0019032
				48.4	-169.711	-134.494										355.935	6.1021e-05	0.0017377
				48.6	-169.231	-135.014										364.681	5.5034e-05	0.0015865
				48.8	-168.717	-135.621										373.642	4.9635e-05	0.0014485
				49	-168.162	-136.225										382.824	4.4765e-05	0.0013225
				49.2	-167.635	-136.952										392.231	4.0373e-05	0.0012074
				49.4	-167.132	-137.558										401.869	3.6412e-05	0.0011023
				49.6	-166.675	-138.175										411.744	3.284e-05	0.0010063
				49.8	-166.298	-138.732										421.862	2.9618e-05	0.00091875
				50	-166.179	-138.968										432.228	2.6712e-05	0.00083876
				50.2	-166.3	-139.255										442.849	2.4091e-05	0.00076574
				50.4	-166.626	-139.615										453.731	2.1728e-05	0.00069907
				50.6	-167.054	-139.787										464.881	1.9596e-05	0.0006382
				50.8	-167.547	-139.91										476.304	1.7673e-05	0.00058263
				51	-168.056	-140.137										488.008	1.5939e-05	0.00053189
				51.2	-168.543	-140.341										500	1.4375e-05	0.00048557
				51.4	-168.973	-140.272
				51.6	-169.394	-140.023
				51.8	-169.762	-139.722
				52	-170.037	-139.652
				52.2	-170.226	-139.445
				52.4	-170.251	-139.045
				52.6	-170.112	-138.73
				52.8	-169.827	-138.659
				53	-169.444	-138.669
				53.2	-168.952	-139.031
				53.4	-168.338	-139.349
				53.6	-167.654	-139.668
				53.8	-166.899	-140.083
				54	-166.066	-140.483
				54.2	-165.195	-140.984
				54.4	-164.242	-141.29
				54.6	-163.205	-141.575
				54.8	-162.095	-141.822
				55	-160.929	-141.761
				55.2	-159.708	-141.767
				55.4	-158.414	-141.847
				55.6	-157.021	-141.689
				55.8	-155.528	-141.52
				56	-153.922	-141.505
				56.2	-152.221	-141.451
				56.4	-150.441	-141.093
				56.6	-148.638	-140.487
				56.8	-146.778	-139.765
				57	-144.818	-139.257
				57.2	-142.75	-138.603
				57.4	-140.535	-137.761
				57.6	-138.203	-136.997
				57.8	-135.785	-136.466
				58	-133.292	-136.065
				58.2	-130.738	-135.984
				58.4	-128.162	-135.778
				58.6	-125.622	-135.459
				58.8	-123.114	-135.184
				59	-120.656	-134.898
				59.2	-118.294	-134.742
				59.4	-116.041	-134.473
				59.6	-113.927	-134.186
				59.8	-111.983	-133.757
				60	-110.401	-133.053
				60.2	-109.165	-132.413
				60.4	-108.241	-131.785
				60.6	-107.548	-131.002
				60.8	-107.059	-130.206
				61	-106.724	-129.477
				61.2	-106.487	-128.647
				61.4	-106.312	-127.565
				61.6	-106.221	-126.358
				61.8	-106.165	-125.119
				62	-106.107	-124
				62.2	-106.054	-122.808
				62.4	-105.99	-121.572
				62.6	-105.898	-120.28
				62.8	-105.773	-119.268
				63	-105.656	-118.459
				63.2	-105.529	-117.928
				63.4	-105.374	-117.459
				63.6	-105.199	-116.91
				63.8	-104.992	-116.365
				64	-104.758	-115.832
				64.2	-104.548	-115.425
				64.4	-104.314	-114.754
				64.6	-104.044	-113.963
				64.8	-103.748	-113.177
				65	-103.436	-112.293
				65.2	-103.108	-111.561
				65.4	-102.733	-110.846
				65.6	-102.269	-110.023
				65.8	-101.706	-109.203
				66	-101.048	-108.669
				66.2	-100.327	-108.186
				66.4	-99.5399	-107.397
				66.6	-98.7007	-106.452
				66.8	-97.7917	-105.419
				67	-96.7998	-104.513
				67.2	-95.741	-103.625
				67.4	-94.5717	-102.562
				67.6	-93.3302	-101.547
				67.8	-92.0343	-100.764
				68	-90.6889	-100.04
				68.2	-89.3063	-99.501
				68.4	-87.9097	-98.8828
				68.6	-86.559	-98.421
				68.8	-85.2488	-98.2114
				69	-83.9681	-97.8874
				69.2	-82.7337	-97.642
				69.4	-81.5678	-97.2351
				69.6	-80.5017	-96.7736
				69.8	-79.5653	-96.3698
				70	-78.9377	-95.7519
				70.2	-78.599	-95.1346
				70.4	-78.5413	-94.5107
				70.6	-78.7113	-93.8199
				70.8	-79.0832	-93.1466
				71	-79.6052	-92.5066
				71.2	-80.2093	-91.8006
				71.4	-80.8607	-90.9762
				71.6	-81.5837	-90.1988
				71.8	-82.3419	-89.4331
				72	-83.1056	-88.7673
				72.2	-83.8647	-87.8941
				72.4	-84.5984	-87.0594
				72.6	-85.2945	-86.3161
				72.8	-85.9593	-85.7771
				73	-86.6244	-85.2927
				73.2	-87.2567	-85.0305
				73.4	-87.8356	-84.8912
				73.6	-88.3631	-84.6641
				73.8	-88.8397	-84.4773
				74	-89.2683	-84.4099
				74.2	-89.6976	-84.3817
				74.4	-90.0977	-84.1731
				74.6	-90.4604	-83.8925
				74.8	-90.7886	-83.5934
				75	-91.0501	-83.1444
				75.2	-91.3175	-82.7876
				75.4	-91.5269	-82.4982
				75.6	-91.6299	-82.2121
				75.8	-91.6208	-81.9949
				76	-91.5025	-82.0134
				76.2	-91.3014	-82.0625
				76.4	-91.0123	-81.7989
				76.6	-90.6503	-81.2794
				76.8	-90.2045	-80.6217
				77	-89.6625	-80.064
				77.2	-89.0419	-79.6712
				77.4	-88.2907	-79.1167
				77.6	-87.4367	-78.5821
				77.8	-86.4942	-78.2229
				78	-85.4729	-77.971
				78.2	-84.3941	-77.8345
				78.4	-83.2827	-77.5616
				78.6	-82.1957	-77.446
				78.8	-81.1326	-77.5438
				79	-80.0881	-77.5295
				79.2	-79.082	-77.6569
				79.4	-78.1412	-77.6095
				79.6	-77.2932	-77.5444
				79.8	-76.5643	-77.5515
				80	-76.0996	-77.3787
				80.2	-75.9462	-77.1997
				80.4	-76.0629	-76.9877
				80.6	-76.3959	-76.6623
				80.8	-76.9207	-76.3043
				81	-77.5853	-75.8621
				81.2	-78.3204	-75.4335
				81.4	-79.0917	-75.0697
				81.6	-79.9258	-74.7416
				81.8	-80.7875	-74.4788
				82	-81.6498	-74.3697
				82.2	-82.5051	-74.0158
				82.4	-83.3323	-73.722
				82.6	-84.1185	-73.4669
				82.8	-84.8694	-73.317
				83	-85.616	-73.1983
				83.2	-86.3257	-73.3139
				83.4	-86.98	-73.559
				83.6	-87.5816	-73.7131
				83.8	-88.1294	-73.8282
				84	-88.6256	-73.9884
				84.2	-89.1188	-74.0741
				84.4	-89.5785	-74.0613
				84.6	-89.9965	-73.9726
				84.8	-90.3747	-73.8583
				85	-90.68	-73.6851
				85.2	-90.9857	-73.6062
				85.4	-91.2271	-73.6316
				85.6	-91.3564	-73.6172
				85.8	-91.3679	-73.715
				86	-91.2662	-74.0498
				86.2	-91.0796	-74.3673
				86.4	-90.8051	-74.4018
				86.6	-90.4576	-74.1698
				86.8	-90.0259	-73.7651
				87	-89.4964	-73.4486
				87.2	-88.8871	-73.2434
				87.4	-88.1466	-72.879
				87.6	-87.3033	-72.5507
				87.8	-86.3721	-72.4019
				88	-85.362	-72.3957
				88.2	-84.2942	-72.519
				88.4	-83.1933	-72.4373
				88.6	-82.1162	-72.5084
				88.8	-81.0622	-72.7576
				89	-80.026	-72.8782
				89.2	-79.0274	-73.1464
				89.4	-78.0934	-73.3043
				89.6	-77.2515	-73.4783
				89.8	-76.528	-73.6897
				90	-76.068	-73.685
				90.2	-75.9188	-73.6427
				90.4	-76.0392	-73.564
				90.6	-76.3754	-73.3688
				90.8	-76.903	-73.0858
				91	-77.5701	-72.7036
				91.2	-78.3073	-72.3165
				91.4	-79.0804	-71.988
				91.6	-79.9162	-71.7452
				91.8	-80.7792	-71.586
				92	-81.6427	-71.5747
				92.2	-82.499	-71.3402
				92.4	-83.3272	-71.1716
				92.6	-84.114	-71.0661
				92.8	-84.8656	-71.0509
				93	-85.6127	-71.0412
				93.2	-86.323	-71.2493
				93.4	-86.9776	-71.5706
				93.6	-87.5796	-71.7602
				93.8	-88.1276	-71.9203
				94	-88.6239	-72.1513
				94.2	-89.1159	-72.3117
				94.4	-89.5734	-72.3627
				94.6	-89.9888	-72.337
				94.8	-90.3648	-72.274
				95	-90.6689	-72.1591
				95.2	-90.9741	-72.1639
				95.4	-91.2155	-72.2765
				95.6	-91.3451	-72.3587
				95.8	-91.3572	-72.5698
				96	-91.2561	-73.0133
				96.2	-91.0696	-73.4298
				96.4	-90.7939	-73.5389
				96.6	-90.4446	-73.3633
				96.8	-90.0108	-73.0095
				97	-89.4801	-72.7418
				97.2	-88.8704	-72.5703
				97.4	-88.1302	-72.2122
				97.6	-87.2876	-71.8846
				97.8	-86.3573	-71.7406
				98	-85.3483	-71.7352
				98.2	-84.2816	-71.8686
				98.4	-83.1819	-71.8114
				98.6	-82.1059	-71.9099
				98.8	-81.0528	-72.1746
				99	-80.0167	-72.3218
				99.2	-79.0171	-72.6129
				99.4	-78.0812	-72.7933
				99.6	-77.2369	-73.0018
				99.8	-76.5114	-73.2523
				100	-76.0506	-73.2838
				100.2	-75.9012	-73.2607
				100.4	-76.022	-73.2178
				100.6	-76.3589	-73.0494
				100.8	-76.8865	-72.787
				101	-77.5526	-72.4263
				101.2	-78.2882	-72.0745
				101.4	-79.0591	-71.7715
				101.6	-79.8918	-71.5448
				101.8	-80.752	-71.3987
				102	-81.613	-71.4029
				102.2	-82.4676	-71.1804
				102.4	-83.2944	-71.0193
				102.6	-84.0803	-70.918
				102.8	-84.8313	-70.9011
				103	-85.578	-70.8835
				103.2	-86.2879	-71.0916
				103.4	-86.9424	-71.4039
				103.6	-87.5443	-71.5819
				103.8	-88.0924	-71.7235
				104	-88.5886	-71.9292
				104.2	-89.0807	-72.0774
				104.4	-89.5384	-72.1367
				104.6	-89.9538	-72.1305
				104.8	-90.3299	-72.0845
				105	-90.6341	-71.9819
				105.2	-90.9394	-71.9729
				105.4	-91.1809	-72.0975
				105.6	-91.3106	-72.1926
				105.8	-91.3227	-72.4167
				106	-91.2217	-72.8698
				106.2	-91.0352	-73.2917
				106.4	-90.7596	-73.4135
				106.6	-90.4103	-73.2472
				106.8	-89.9766	-72.901
				107	-89.446	-72.6363
				107.2	-88.8363	-72.4661
				107.4	-88.0961	-72.1107
				107.6	-87.2535	-71.7853
				107.8	-86.3232	-71.6432
				108	-85.3143	-71.639
				108.2	-84.2476	-71.7681
				108.4	-83.1478	-71.7056
				108.6	-82.0719	-71.7979
				108.8	-81.0188	-72.0631
				109	-79.9827	-72.2206
				109.2	-78.9831	-72.5155
				109.4	-78.0472	-72.7034
				109.6	-77.203	-72.9264
				109.8	-76.4774	-73.1887
				110	-76.0506	-73.2305
				110.2	-75.9012	-73.2162
				110.4	-76.022	-73.1794
				110.6	-76.3589	-73.0108
				110.8	-76.8865	-72.7432
				111	-77.5526	-72.3784
				111.2	-78.2882	-72.0285
				111.4	-79.0591	-71.7324
				111.6	-79.8918	-71.5121
				111.8	-80.752	-71.3714
				112	-81.613	-71.3801
				112.2	-82.4676	-71.1609
				112.4	-83.2944	-70.9973
				112.6	-84.0802	-70.8923
				112.8	-84.8309	-70.8722
				113	-85.5764	-70.8539
				113.2	-86.2842	-71.0665
				113.4	-86.9359	-71.3829
				113.6	-87.5343	-71.5644
				113.8	-88.0766	-71.7088
				114	-88.5666	-71.9168
				114.2	-89.0537	-72.067
				114.4	-89.5084	-72.128
				114.6	-89.9237	-72.1231
				114.8	-90.3011	-72.0782
				115	-90.6071	-71.9766
				115.2	-90.9141	-71.9684
				115.4	-91.1564	-72.0937
				115.6	-91.2859	-72.1893
				115.8	-91.2972	-72.4139
				116	-91.1949	-72.8674
				116.2	-91.007	-73.2897
				116.4	-90.7299	-73.4116
				116.6	-90.38	-73.2448
				116.8	-89.9467	-72.8986
				117	-89.4173	-72.6303
				117.2	-88.8094	-72.4566
				117.4	-88.0711	-72.0972
				117.6	-87.2306	-71.7737
				117.8	-86.3024	-71.6335
				118	-85.2955	-71.6309
				118.2	-84.2307	-71.7613
				118.4	-83.1324	-71.6998
				118.6	-82.0571	-71.7931
				118.8	-81.0025	-72.059
				119	-79.9629	-72.2172
				119.2	-78.9575	-72.5126
				119.4	-78.0123	-72.7009
				119.6	-77.157	-72.9244
				119.8	-76.4203	-73.187
				120	-75.9829	-73.2291
				120.2	-75.8233	-73.215
				120.4	-75.9349	-73.1784
				120.6	-76.2642	-73.0099
				120.8	-76.7844	-72.7424
				121	-77.4436	-72.3777
				121.2	-78.1735	-72.0228
				121.4	-78.9382	-71.7237
				121.6	-79.7643	-71.5048
				121.8	-80.6186	-71.3653
				122	-81.4754	-71.375
				122.2	-82.3259	-71.1567
				122.4	-83.1472	-70.9904
				122.6	-83.9272	-70.8792
				122.8	-84.6713	-70.8541
				123	-85.4061	-70.8315
				123.2	-86.1021	-71.0373
				123.4	-86.7416	-71.344
				123.6	-87.3303	-71.5166
				123.8	-87.8649	-71.65
				124	-88.3438	-71.8562
				124.2	-88.8154	-72.0092
				124.4	-89.2487	-72.0724
				124.6	-89.6356	-72.0687
				124.8	-89.9813	-72.0193
				125	-90.2505	-71.9102
				125.2	-90.5158	-71.886
				125.4	-90.7157	-72.0002
				125.6	-90.8026	-72.0903
				125.8	-90.7654	-72.299
				126	-90.6079	-72.7314
				126.2	-90.3594	-73.1466
				126.4	-90.0218	-73.2604
				126.6	-89.6139	-73.0791
				126.8	-89.1248	-72.7239
				127	-88.5394	-72.4566
				127.2	-87.8734	-72.2844
				127.4	-87.0698	-71.9081
				127.6	-86.142	-71.5618
				127.8	-85.1031	-71.3995
				128	-83.9706	-71.3487
				128.2	-82.7651	-71.4245
				128.4	-81.4944	-71.3299
				128.6	-80.2061	-71.4021
				128.8	-78.903	-71.62
				129	-77.5776	-71.7083
				129.2	-76.2219	-71.9287
				129.4	-74.8245	-72.0322
				129.6	-73.3883	-72.1696
				129.8	-71.9181	-72.3285
				130	-70.4257	-72.2389
				130.2	-68.9103	-72.0679
				130.4	-67.3836	-71.8802
				130.6	-65.8674	-71.5068
				130.8	-64.3691	-71.0024
				131	-62.8716	-70.4316
				131.2	-61.3638	-69.8428
				131.4	-59.869	-69.271
				131.6	-58.4271	-68.7615
				131.8	-57.0113	-68.2966
				132	-55.5902	-67.9689
				132.2	-54.1381	-67.4264
				132.4	-52.6689	-66.923
				132.6	-51.1861	-66.4813
				132.8	-49.705	-66.0987
				133	-48.2322	-65.7182
				133.2	-46.7576	-65.5196
				133.4	-45.2954	-65.3576
				133.6	-43.8435	-64.9207
				133.8	-42.4011	-64.3784
				134	-40.9962	-63.9028
				134.2	-39.6558	-63.3951
				134.4	-38.3644	-62.8584
				134.6	-37.1256	-62.2563
				134.8	-35.9392	-61.4839
				135	-34.7866	-60.6669
				135.2	-33.7401	-59.9581
				135.4	-32.7359	-59.303
				135.6	-31.7484	-58.6541
				135.8	-30.781	-58.1238
				136	-29.8371	-57.7623
				136.2	-28.9281	-57.2758
				136.4	-28.0464	-56.4797
				136.6	-27.1846	-55.4898
				136.8	-26.3263	-54.3741
				137	-25.4646	-53.2215
				137.2	-24.6148	-52.231
				137.4	-23.7889	-51.1762
				137.6	-22.9968	-50.0268
				137.8	-22.2306	-49.0828
				138	-21.4906	-48.3658
				138.2	-20.7926	-47.6911
				138.4	-20.1542	-46.9473
				138.6	-19.5894	-46.2438
				138.8	-19.085	-45.6148
				139	-18.6436	-44.9463
				139.2	-18.2974	-44.4541
				139.4	-18.0676	-43.7777
				139.6	-17.9741	-43.0415
				139.8	-18.0465	-42.3756
				140	-18.4611	-41.7021
				140.2	-19.1945	-41.0802
				140.4	-20.2248	-40.3853
				140.6	-21.4843	-39.6688
				140.8	-22.9353	-38.8672
				141	-24.5414	-38.0958
				141.2	-26.2504	-37.425
				141.4	-28.0047	-36.7727
				141.6	-29.7894	-36.2705
				141.8	-31.5899	-35.8856
				142	-33.4108	-35.5689
				142.2	-35.2684	-35.1687
				142.4	-37.1352	-34.8015
				142.6	-39.0049	-34.4396
				142.8	-40.8713	-34.1538
				143	-42.7545	-33.7899
				143.2	-44.623	-33.5367
				143.4	-46.4429	-33.4541
				143.6	-48.222	-33.5152
				143.8	-49.9552	-33.7188
				144	-51.6119	-33.9037
				144.2	-53.2095	-34.0022
				144.4	-54.7285	-33.9801
				144.6	-56.1609	-33.8636
				144.8	-57.5125	-33.901
				145	-58.7347	-33.936
				145.2	-59.897	-34.0165
				145.4	-60.9643	-34.1895
				145.6	-61.9145	-34.4113
				145.8	-62.7384	-34.772
				146	-63.4372	-35.3219
				146.2	-64.0282	-35.8949
				146.4	-64.5149	-36.2979
				146.6	-64.9176	-36.5663
				146.8	-65.2403	-36.7043
				147	-65.474	-36.9097
				147.2	-65.6186	-37.0698
				147.4	-65.6112	-37.105
				147.6	-65.4709	-37.3118
				147.8	-65.2207	-37.6176
				148	-64.8701	-37.8811
				148.2	-64.4238	-38.2182
				148.4	-63.8868	-38.4418
				148.6	-63.3013	-38.8221
				148.8	-62.6812	-39.3824
				149	-62.0187	-39.925
				149.2	-61.3025	-40.5224
				149.4	-60.539	-41.1086
				149.6	-59.7355	-41.7914
				149.8	-58.8896	-42.466
				150	-58.0054	-42.8351
				150.2	-57.0848	-43.0592
				150.4	-56.1432	-43.3149
				150.6	-55.194	-43.4913
				150.8	-54.2493	-43.5971
				151	-53.292	-43.5846
				151.2	-52.304	-43.5353
				151.4	-51.3071	-43.5082
				151.6	-50.3424	-43.4399
				151.8	-49.3899	-43.3635
				152	-48.4188	-43.3922
				152.2	-47.4048	-43.3488
				152.4	-46.3537	-43.3538
				152.6	-45.2585	-43.3914
				152.8	-44.131	-43.4311
				153	-42.9821	-43.5241
				153.2	-41.8114	-43.7275
				153.4	-40.6343	-43.9098
				153.6	-39.4462	-43.8162
				153.8	-38.2509	-43.5847
				154	-37.0821	-43.4315
				154.2	-35.9701	-43.3022
				154.4	-34.9039	-43.1342
				154.6	-33.8831	-42.9444
				154.8	-32.9042	-42.5958
				155	-31.9485	-42.2353
				155.2	-31.0873	-41.9743
				155.4	-30.2575	-41.7379
				155.6	-29.433	-41.4547
				155.8	-28.6185	-41.2352
				156	-27.8172	-41.0677
				156.2	-27.0393	-40.8608
				156.4	-26.2773	-40.5324
				156.6	-25.5267	-39.9976
				156.8	-24.7718	-39.3901
				157	-24.0087	-38.7952
				157.2	-23.2552	-38.3238
				157.4	-22.5229	-37.8034
				157.6	-21.8208	-37.1403
				157.8	-21.1407	-36.5842
				158	-20.4822	-36.2338
				158.2	-19.8616	-35.9427
				158.4	-19.2985	-35.5885
				158.6	-18.8079	-35.2706
				158.8	-18.3746	-34.9471
				159	-18.0009	-34.5092
				159.2	-17.7187	-34.1333
				159.4	-17.5484	-33.6549
				159.6	-17.5102	-33.1123
				159.8	-17.6326	-32.6327
				160	-18.0911	-32.2362
				160.2	-18.8627	-31.8931
				160.4	-19.925	-31.5139
				160.6	-21.2108	-31.0698
				160.8	-22.6824	-30.5838
				161	-24.305	-30.1291
				161.2	-26.0286	-29.7221
				161.4	-27.7975	-29.3651
				161.6	-29.5967	-29.1513
				161.8	-31.4113	-29.0205
				162	-33.2447	-28.9424
				162.2	-35.1135	-28.7272
				162.4	-36.9911	-28.5434
				162.6	-38.8716	-28.3836
				162.8	-40.7492	-28.305
				163	-42.6436	-28.1842
				163.2	-44.5232	-28.1884
				163.4	-46.3536	-28.2952
				163.6	-48.1425	-28.5414
				163.8	-49.8848	-28.8952
				164	-51.5498	-29.2139
				164.2	-53.155	-29.4522
				164.4	-54.6807	-29.6346
				164.6	-56.1192	-29.7565
				164.8	-57.4762	-29.9976
				165	-58.7031	-30.1985
				165.2	-59.8696	-30.4085
				165.4	-60.9406	-30.7086
				165.6	-61.894	-31.0552
				165.8	-62.7207	-31.4841
				166	-63.422	-32.0859
				166.2	-64.0151	-32.6938
				166.4	-64.5037	-33.1278
				166.6	-64.908	-33.482
				166.8	-65.232	-33.7293
				167	-65.4669	-34.0389
				167.2	-65.6125	-34.3237
				167.4	-65.606	-34.4852
				167.6	-65.4665	-34.8384
				167.8	-65.2169	-35.2765
				168	-64.8668	-35.6457
				168.2	-64.421	-36.0688
				168.4	-63.8845	-36.3676
				168.6	-63.2992	-36.783
				168.8	-62.6795	-37.3881
				169	-62.017	-38.0013
				169.2	-61.2996	-38.6781
				169.4	-60.5339	-39.3344
				169.6	-59.7277	-40.0854
				169.8	-58.8797	-40.8157
				170	-57.9943	-41.2449
				170.2	-57.0732	-41.5489
				170.4	-56.1316	-41.8919
				170.6	-55.1827	-42.1594
				170.8	-54.2386	-42.3678
				171	-53.282	-42.4528
				171.2	-52.2939	-42.4945
				171.4	-51.2959	-42.5337
				171.6	-50.3294	-42.5152
				171.8	-49.3748	-42.4937
				172	-48.4025	-42.5773
				172.2	-47.3882	-42.5726
				172.4	-46.3374	-42.5881
				172.6	-45.2428	-42.627
				172.8	-44.1162	-42.6694
				173	-42.9684	-42.7602
				173.2	-41.7988	-42.9681
				173.4	-40.6228	-43.1788
				173.6	-39.4359	-43.119
				173.8	-38.2416	-42.9066
				174	-37.0729	-42.7862
				174.2	-35.9598	-42.6923
				174.4	-34.8916	-42.5588
				174.6	-33.8686	-42.4106
				174.8	-32.8877	-42.1063
				175	-31.931	-41.7878
				175.2	-31.0697	-41.5741
				175.4	-30.2403	-41.3799
				175.6	-29.4165	-41.1237
				175.8	-28.602	-40.921
				176	-27.7997	-40.7718
				176.2	-27.0202	-40.5939
				176.4	-26.256	-40.2839
				176.6	-25.5023	-39.7597
				176.8	-24.7446	-39.1647
				177	-23.9791	-38.5861
				177.2	-23.2238	-38.1272
				177.4	-22.4901	-37.6147
				177.6	-21.7871	-36.9535
				177.8	-21.1063	-36.3908
				178	-20.4474	-36.0287
				178.2	-19.8266	-35.7348
				178.4	-19.2634	-35.3736
				178.6	-18.7726	-35.0483
				178.8	-18.3394	-34.7082
				179	-17.9657	-34.2496
				179.2	-17.6835	-33.8677
				179.4	-17.5133	-33.4022
				179.6	-17.4752	-32.8798
				179.8	-17.5977	-32.4171
				180	-18.0563	-32.0345
				180.2	-18.828	-31.7021
				180.4	-19.8904	-31.3349
				180.6	-21.1762	-30.9037
				180.8	-22.6479	-30.4307
				181	-24.2706	-29.9856
				181.2	-25.9943	-29.584
				181.4	-27.7632	-29.2396
				181.6	-29.5625	-29.0352
				181.8	-31.3771	-28.9121
				182	-33.2105	-28.837
				182.2	-35.0794	-28.623
				182.4	-36.957	-28.4419
				182.6	-38.8375	-28.2844
				182.8	-40.7152	-28.2076
				183	-42.6096	-28.088
				183.2	-44.4892	-28.0879
				183.4	-46.3196	-28.1894
				183.6	-48.1085	-28.4295
				183.799	-49.8508	-28.7837
				184	-51.5158	-29.1127
				184.2	-53.121	-29.3548
				184.399	-54.6467	-29.5446
				184.6	-56.0852	-29.6811
				184.799	-57.4422	-29.934
				185	-58.7031	-30.1453
				185.2	-59.8696	-30.3641
				185.399	-60.9406	-30.6703
				185.6	-61.894	-31.0166
				185.799	-62.7207	-31.4404
				186	-63.422	-32.0381
				186.2	-64.0151	-32.6478
				186.399	-64.5037	-33.0887
				186.6	-64.908	-33.4494
				186.799	-65.232	-33.702
				187	-65.4669	-34.0161
				187.2	-65.6125	-34.3043
				187.399	-65.606	-34.4632
				187.6	-65.4665	-34.8127
				187.799	-65.2169	-35.2477
				188	-64.8668	-35.6161
				188.2	-64.421	-36.0438
				188.399	-63.8845	-36.3467
				188.6	-63.2992	-36.7656
				188.799	-62.6795	-37.3735
				189	-62.017	-37.989
				189.2	-61.2996	-38.6678
				189.399	-60.5339	-39.3257
				189.6	-59.7277	-40.0781
				189.799	-58.8797	-40.8095
				190	-57.9943	-41.2396
				190.199	-57.0732	-41.5444
				190.399	-56.1316	-41.8881
				190.599	-55.1827	-42.1562
				190.799	-54.2386	-42.3651
				190.999	-53.282	-42.4504
				191.199	-52.2939	-42.4925
				191.399	-51.2959	-42.5318
				191.599	-50.3294	-42.5128
				191.799	-49.3748	-42.4913
				191.999	-48.4025	-42.5714
				192.199	-47.3882	-42.5631
				192.399	-46.3374	-42.5747
				192.599	-45.2428	-42.6155
				192.799	-44.1162	-42.6598
				192.999	-42.9684	-42.7521
				193.199	-41.7988	-42.9614
				193.399	-40.6228	-43.1731
				193.599	-39.4359	-43.1143
				193.799	-38.2416	-42.9026
				193.999	-37.0729	-42.7828
				194.199	-35.9598	-42.6894
				194.399	-34.8916	-42.5564
				194.599	-33.8686	-42.4086
				194.799	-32.8877	-42.1046
				194.999	-31.931	-41.7864
				195.199	-31.0697	-41.5729
				195.399	-30.2403	-41.3789
				195.599	-29.4165	-41.1228
				195.799	-28.602	-40.9202
				195.999	-27.7997	-40.7711
				196.199	-27.0202	-40.5883
				196.399	-26.256	-40.2752
				196.599	-25.5023	-39.7524
				196.799	-24.7446	-39.1586
				196.999	-23.9791	-38.581
				197.199	-23.2238	-38.123
				197.399	-22.4901	-37.6079
				197.599	-21.7871	-36.9404
				197.799	-21.1063	-36.3727
				197.999	-20.4474	-36.0063
				198.199	-19.8266	-35.7089
				198.399	-19.2634	-35.3447
				198.599	-18.7726	-35.0169
				198.799	-18.3394	-34.6748
				198.999	-17.9657	-34.2144
				199.199	-17.6835	-33.831
				199.399	-17.5133	-33.3643
				199.599	-17.4752	-32.8408
				199.799	-17.5977	-32.3773
				199.999	-18.0563	-31.9921
				200.199	-18.828	-31.6524
				200.399	-19.8904	-31.2786
				200.599	-21.1762	-30.842
				200.799	-22.6479	-30.362
				200.999	-24.2706	-29.9088
				201.199	-25.9943	-29.5056
				201.399	-27.7632	-29.1599
				201.599	-29.5625	-28.9546
				201.799	-31.3771	-28.836
				201.999	-33.2105	-28.7662
				202.199	-35.0794	-28.5568
				202.399	-36.957	-28.3794
				202.599	-38.8375	-28.225
				202.799	-40.7152	-28.1507
				202.999	-42.6096	-28.0321
				203.199	-44.4892	-28.0291
				203.399	-46.3196	-28.1327
				203.599	-48.1085	-28.3748
				203.799	-49.8508	-28.7308
				203.999	-51.5158	-29.0613
				204.199	-53.121	-29.3097
				204.399	-54.6467	-29.507
				204.599	-56.0852	-29.6497
				204.799	-57.4422	-29.9079
				204.999	-58.7031	-30.1234
				205.199	-59.8696	-30.3459
				205.399	-60.9406	-30.6586
				205.599	-61.894	-31.0049
				205.799	-62.7207	-31.425
				205.999	-63.422	-32.0196
				206.199	-64.0151	-32.623
				206.399	-64.5037	-33.0568
				206.599	-64.908	-33.4118
				206.799	-65.232	-33.6639
				206.999	-65.4669	-33.9787
				207.199	-65.6125	-34.2674
				207.399	-65.606	-34.4269
				207.599	-65.4665	-34.774
				207.799	-65.2169	-35.2041
				207.999	-64.8668	-35.5687
				208.199	-64.421	-35.9936
				208.399	-63.8845	-36.2985
				208.599	-63.2992	-36.7215
				208.799	-62.6795	-37.3314
				208.999	-62.017	-37.9515
				209.199	-61.2996	-38.6365
				209.399	-60.5339	-39.299
				209.599	-59.7277	-40.0522
				209.799	-58.8797	-40.7836
				209.999	-57.9943	-41.2152
				210.199	-57.0732	-41.5444
				210.399	-56.1316	-41.8881
				210.599	-55.1827	-42.1562
				210.799	-54.2386	-42.3651
				210.999	-53.282	-42.4504
				211.199	-52.2939	-42.4925
				211.399	-51.2959	-42.5318
				211.599	-50.3294	-42.5128
				211.799	-49.3748	-42.4913
				211.999	-48.4025	-42.5714
				212.199	-47.3882	-42.5631
				212.399	-46.3374	-42.5747
				212.599	-45.2428	-42.6155
				212.799	-44.1162	-42.6598
				212.999	-42.9684	-42.7521
				213.199	-41.7988	-42.9614
				213.399	-40.6228	-43.1731
				213.599	-39.4359	-43.1143
				213.799	-38.2416	-42.9026
				213.999	-37.0729	-42.7828
				214.199	-35.9598	-42.6894
				214.399	-34.8916	-42.5564
				214.599	-33.8686	-42.4086
				214.799	-32.8877	-42.1046
				214.999	-31.931	-41.7864
				215.199	-31.0697	-41.5729
				215.399	-30.2403	-41.3789
				215.599	-29.4165	-41.1228
				215.799	-28.602	-40.9202
				215.999	-27.7997	-40.7711
				216.199	-27.0202	-40.5883
				216.399	-26.256	-40.2752
				216.599	-25.5023	-39.7524
				216.799	-24.7446	-39.1586
				216.999	-23.9791	-38.581
				217.199	-23.2238	-38.123
				217.399	-22.4901	-37.6079
				217.599	-21.7871	-36.9404
				217.799	-21.1063	-36.3727
				217.999	-20.4474	-36.0063
				218.199	-19.8266	-35.7089
				218.399	-19.2634	-35.3447
				218.599	-18.7726	-35.0169
				218.799	-18.3394	-34.6748
				218.999	-17.9657	-34.2144
				219.199	-17.6835	-33.831
				219.399	-17.5133	-33.3643
				219.599	-17.4752	-32.8408
				219.799	-17.5977	-32.3773
				219.999	-18.0563	-31.992
				220.199	-18.828	-31.6523
				220.399	-19.8904	-31.2785
				220.599	-21.1762	-30.8419
				220.799	-22.6479	-30.362
				220.999	-24.2706	-29.9087
				221.199	-25.9943	-29.5055
				221.399	-27.7632	-29.1599
				221.599	-29.5625	-28.9545
				221.799	-31.3771	-28.8359
				221.999	-33.2105	-28.7662
				222.199	-35.0794	-28.5567
				222.399	-36.957	-28.3794
				222.599	-38.8373	-28.2249
				222.799	-40.7148	-28.1507
				222.999	-42.608	-28.032
				223.199	-44.4854	-28.029
				223.399	-46.313	-28.1326
				223.599	-48.0984	-28.3747
				223.799	-49.835	-28.7307
				223.999	-51.4937	-29.0613
				224.199	-53.0939	-29.3096
				224.399	-54.6167	-29.5069
				224.599	-56.0551	-29.6496
				224.799	-57.4135	-29.9078
				224.999	-58.6761	-30.1234
				225.199	-59.8444	-30.3458
				225.399	-60.9161	-30.6586
				225.599	-61.8693	-31.0049
				225.799	-62.6952	-31.425
				225.999	-63.3952	-32.0196
				226.199	-63.9868	-32.6229
				226.399	-64.4739	-33.0568
				226.599	-64.8776	-33.4118
				226.799	-65.2021	-33.6638
				226.999	-65.4382	-33.9786
				227.199	-65.5856	-34.2674
				227.399	-65.581	-34.4268
				227.599	-65.4435	-34.7739
				227.799	-65.1961	-35.204
				227.999	-64.8481	-35.5687
				228.199	-64.4042	-35.9936
				228.399	-63.869	-36.2984
				228.599	-63.2845	-36.7215
				228.799	-62.6631	-37.3313
				228.999	-61.9972	-37.9515
				229.199	-61.2739	-38.6364
				229.399	-60.499	-39.299
				229.599	-59.6817	-40.0521
				229.799	-58.8226	-40.7835
				229.999	-57.9267	-41.2152
				230.199	-56.9953	-41.5444
				230.399	-56.0445	-41.8881
				230.599	-55.088	-42.1562
				230.799	-54.1364	-42.3651
				230.999	-53.1729	-42.4504
				231.199	-52.1792	-42.4924
				231.399	-51.175	-42.5318
				231.599	-50.2018	-42.5128
				231.799	-49.2415	-42.4912
				231.999	-48.2649	-42.5713
				232.199	-47.2465	-42.5631
				232.399	-46.1902	-42.5746
				232.599	-45.0897	-42.6155
				232.799	-43.9561	-42.6597
				232.999	-42.7965	-42.752
				233.199	-41.6129	-42.958
				233.399	-40.4221	-43.163
				233.599	-39.2218	-43.0978
				233.799	-38.0141	-42.8772
				233.999	-36.8281	-42.7574
				234.199	-35.6944	-42.6682
				234.399	-34.602	-42.5388
				234.599	-33.5504	-42.3931
				234.799	-32.5391	-42.0855
				234.999	-31.5474	-41.7624
				235.199	-30.6462	-41.5401
				235.399	-29.7751	-41.3416
				235.599	-28.9085	-41.0854
				235.799	-28.0446	-40.8739
				235.999	-27.1859	-40.7117
				236.199	-26.3443	-40.5236
				236.399	-25.5182	-40.2036
				236.599	-24.7059	-39.6673
				236.799	-23.8928	-39.0601
				236.999	-23.0726	-38.4779
				237.199	-22.2609	-38.017
				237.399	-21.4638	-37.4812
				237.599	-20.6755	-36.7878
				237.799	-19.8862	-36.1954
				237.999	-19.1038	-35.78
				238.199	-18.3441	-35.4309
				238.399	-17.6099	-35.0315
				238.599	-16.9068	-34.6806
				238.799	-16.2235	-34.2886
				238.999	-15.5606	-33.7568
				239.199	-14.9224	-33.2922
				239.399	-14.2906	-32.7332
				239.599	-13.6606	-32.1174
				239.799	-13.0384	-31.5449
				239.999	-12.4315	-31.0239
				240.199	-11.8371	-30.5236
				240.399	-11.252	-29.9921
				240.599	-10.6847	-29.3507
				240.799	-10.1305	-28.6373
				240.999	-9.5896	-27.9812
				241.199	-9.0699	-27.3504
				241.399	-8.5731	-26.7393
				241.599	-8.0977	-26.2488
				241.799	-7.6365	-25.8054
				241.999	-7.1877	-25.3976
				242.199	-6.7499	-24.8633
				242.399	-6.3315	-24.3484
				242.599	-5.9434	-23.8658
				242.799	-5.5893	-23.439
				242.999	-5.2654	-22.9662
				243.199	-4.9626	-22.5582
				243.399	-4.6791	-22.1846
				243.599	-4.4177	-21.8065
				243.799	-4.1753	-21.4759
				243.999	-3.9454	-21.12
				244.199	-3.7231	-20.7057
				244.399	-3.5028	-20.302
				244.599	-3.2871	-19.8478
				244.799	-3.0803	-19.3794
				244.999	-2.8826	-18.8806
				245.199	-2.6956	-18.3853
				245.399	-2.5201	-17.9242
				245.599	-2.3566	-17.5314
				245.799	-2.2045	-17.2037
				245.999	-2.0641	-16.9913
				246.199	-1.9362	-16.6876
				246.399	-1.8202	-16.2046
				246.599	-1.7126	-15.7374
				246.799	-1.6116	-15.2156
				246.999	-1.5141	-14.6406
				247.199	-1.418	-14.1081
				247.399	-1.3238	-13.5684
				247.599	-1.2327	-13.0864
				247.799	-1.145	-12.7102
				247.999	-1.062	-12.3596
				248.199	-0.9829	-11.9823
				248.399	-0.9063	-11.6026
				248.599	-0.8316	-11.2269
				248.799	-0.762	-10.9401
				248.999	-0.6977	-10.732
				249.198	-0.6395	-10.6231
				249.399	-0.5892	-10.4135
				249.599	-0.5449	-10.2007
				249.798	-0.5059	-9.9984
				249.999	-0.4724	-9.71
				250.198	-0.4444	-9.4278
				250.399	-0.4215	-9.1067
				250.599	-0.4029	-8.8268
				250.798	-0.3895	-8.5053
				250.999	-0.3798	-8.187
				251.198	-0.3709	-7.9195
				251.399	-0.3624	-7.6128
				251.599	-0.3545	-7.316
				251.798	-0.3461	-7.0497
				251.999	-0.3379	-6.8027
				252.198	-0.3307	-6.612
				252.399	-0.3253	-6.4222
				252.599	-0.3206	-6.2147
				252.798	-0.3162	-6.0031
				252.999	-0.3168	-5.7579
				253.198	-0.3197	-5.511
				253.399	-0.3241	-5.3315
				253.599	-0.3275	-5.1568
				253.798	-0.3319	-5.0134
				253.999	-0.3409	-4.8679
				254.198	-0.3539	-4.7137
				254.399	-0.3714	-4.4908
				254.599	-0.3939	-4.2294
				254.798	-0.4189	-4.0123
				254.999	-0.4152	-3.8366
				255.198	-0.451	-3.7034
				255.399	-0.4889	-3.5682
				255.598	-0.5285	-3.4437
				255.798	-0.575	-3.3933
				255.998	-0.629	-3.3616
				256.198	-0.689	-3.3366
				256.398	-0.749	-3.3127
				256.598	-0.8061	-3.2396
				256.798	-0.8601	-3.139
				256.998	-0.9136	-3.0341
				257.198	-0.969	-2.9084
				257.398	-1.0316	-2.8048
				257.598	-1.116	-2.6904
				257.798	-1.2239	-2.5908
				257.998	-1.3469	-2.5386
				258.198	-1.4852	-2.5025
				258.398	-1.6558	-2.4565
				258.598	-1.8678	-2.4369
				258.798	-2.1176	-2.4371
				258.998	-2.4068	-2.431
				259.198	-2.7641	-2.4247
				259.398	-3.2278	-2.4407
				259.598	-3.8224	-2.4626
				259.798	-4.5693	-2.5148
				259.998	-5.6359	-2.5882
				260.198	-7.0025	-2.6435
				260.398	-8.65	-2.7133
				260.598	-10.5028	-2.8264
				260.798	-12.5282	-2.9567
				260.998	-14.6911	-3.0617
				261.198	-16.9344	-3.198
				261.398	-19.2013	-3.397
				261.598	-21.4778	-3.6328
				261.798	-23.7557	-3.9028
				261.998	-26.0391	-4.1895
				262.198	-28.3461	-4.4792
				262.398	-30.6419	-4.8101
				262.598	-32.9098	-5.135
				262.798	-35.1407	-5.4832
				262.998	-37.3579	-5.8379
				263.198	-39.5392	-6.237
				263.398	-41.652	-6.6848
				263.598	-43.7011	-7.2703
				263.798	-45.6848	-7.9369
				263.998	-47.5797	-8.5899
				264.198	-49.4082	-9.2168
				264.398	-51.1562	-9.7827
				264.598	-52.8127	-10.3377
				264.798	-54.3785	-11.0197
				264.998	-55.838	-11.6918
				265.198	-57.1917	-12.3621
				265.398	-58.4377	-13.0935
				265.598	-59.5539	-13.8055
				265.798	-60.5327	-14.5363
				265.998	-61.3754	-15.3249
				266.198	-62.0979	-16.2079
				266.398	-62.7048	-17.1094
				266.598	-63.2197	-17.9197
				266.798	-63.6477	-18.6798
				266.998	-63.9824	-19.5523
				267.198	-64.226	-20.3602
				267.398	-64.315	-21.054
				267.598	-64.2675	-21.8875
				267.798	-64.1062	-22.7055
				267.998	-63.8396	-23.4366
				268.198	-63.4732	-24.2452
				268.398	-63.0134	-24.9397
				268.598	-62.5029	-25.7483
				268.798	-61.9528	-26.6636
				268.998	-61.3545	-27.5143
				269.198	-60.6952	-28.3157
				269.398	-59.9798	-29.1761
				269.598	-59.2178	-30.1228
				269.798	-58.4087	-31.0406
				269.998	-57.5566	-31.7492
				270.198	-56.6635	-32.3573
				270.398	-55.7447	-33.0166
				270.598	-54.8144	-33.5572
				270.798	-53.8835	-34.0817
				270.998	-52.9366	-34.4837
				271.198	-51.9574	-34.7895
				271.398	-50.9678	-35.1242
				271.598	-50.0091	-35.3935
				271.798	-49.0629	-35.6261
				271.998	-48.0988	-35.9449
				272.198	-47.0916	-36.1215
				272.398	-46.0461	-36.3165
				272.598	-44.9563	-36.5595
				272.798	-43.834	-36.8108
				272.998	-42.6856	-37.1463
				273.198	-41.5131	-37.6098
				273.398	-40.3327	-38.0041
				273.598	-39.1423	-38.1241
				273.798	-37.9437	-38.0536
				273.998	-36.7659	-38.0675
				274.198	-35.6398	-38.1183
				274.398	-34.5542	-38.1933
				274.598	-33.5086	-38.286
				274.798	-32.5027	-38.1821
				274.998	-31.5158	-38.0248
				275.198	-30.6188	-37.9321
				275.398	-29.7514	-37.8606
				275.598	-28.8881	-37.7293
				275.798	-28.027	-37.5859
				275.998	-27.1707	-37.4757
				276.198	-26.3312	-37.3225
				276.398	-25.5069	-37.0335
				276.598	-24.6963	-36.5829
				276.798	-23.8845	-36.085
				276.998	-23.0655	-35.6071
				277.198	-22.2548	-35.2708
				277.398	-21.4586	-34.8614
				277.598	-20.6711	-34.3145
				277.798	-19.8824	-33.8543
				277.998	-19.1005	-33.5446
				278.198	-18.3413	-33.2815
				278.398	-17.6075	-32.9573
				278.598	-16.9048	-32.6415
				278.798	-16.2218	-32.2944
				278.998	-15.5589	-31.8331
				279.198	-14.9195	-31.4479
				279.398	-14.2855	-30.959
				279.598	-13.6528	-30.4115
				279.798	-13.0285	-29.8946
				279.998	-12.4204	-29.4336
				280.198	-11.8255	-29.0133
				280.398	-11.2404	-28.5691
				280.598	-10.6734	-28.0188
				280.798	-10.1198	-27.4081
				280.998	-9.5795	-26.8494
				281.198	-9.0599	-26.3095
				281.398	-8.5619	-25.7648
				281.598	-8.0847	-25.3241
				281.798	-7.6214	-24.9355
				281.998	-7.1714	-24.5827
				282.198	-6.7332	-24.0871
				282.398	-6.3152	-23.5827
				282.598	-5.9277	-23.1015
				282.798	-5.5745	-22.6772
				282.998	-5.2516	-22.2023
				283.198	-4.95	-21.7988
				283.398	-4.6676	-21.4536
				283.598	-4.4073	-21.1093
				283.798	-4.1659	-20.7978
				283.998	-3.9361	-20.4748
				284.198	-3.7127	-20.0957
				284.398	-3.4905	-19.7267
				284.598	-3.2725	-19.314
				284.798	-3.0637	-18.8898
				284.998	-2.8651	-18.4331
				285.198	-2.6779	-17.9851
				285.398	-2.5029	-17.5662
				285.598	-2.3401	-17.2004
				285.798	-2.188	-16.8895
				285.998	-2.0466	-16.6955
				286.198	-1.9171	-16.4208
				286.398	-1.7989	-15.9561
				286.598	-1.6883	-15.4995
				286.798	-1.5843	-14.9902
				286.998	-1.4844	-14.4315
				287.198	-1.3865	-13.9115
				287.398	-1.291	-13.3797
				287.598	-1.199	-12.8995
				287.798	-1.1107	-12.5168
				287.998	-1.0272	-12.1545
				288.198	-0.9478	-11.7744
				288.398	-0.8711	-11.3877
				288.598	-0.7963	-11.0047
				288.798	-0.7267	-10.7012
				288.998	-0.6625	-10.4724
				289.198	-0.6044	-10.3575
				289.398	-0.5541	-10.1608
				289.598	-0.5099	-9.9683
				289.798	-0.471	-9.7829
				289.998	-0.4376	-9.5084
				290.198	-0.4097	-9.2368
				290.398	-0.3869	-8.9278
				290.598	-0.3683	-8.6607
				290.798	-0.355	-8.3521
				290.998	-0.3454	-8.0436
				291.198	-0.3365	-7.7815
				291.398	-0.3281	-7.4873
				291.598	-0.3202	-7.1999
				291.798	-0.3119	-6.9413
				291.998	-0.3037	-6.6972
				292.198	-0.2966	-6.5078
				292.398	-0.2912	-6.3207
				292.598	-0.2865	-6.1154
				292.798	-0.2822	-5.9058
				292.998	-0.2827	-5.6618
				293.198	-0.2857	-5.4104
				293.398	-0.2901	-5.2258
				293.598	-0.2935	-5.0449
				293.798	-0.2979	-4.9019
				293.998	-0.3069	-4.7667
				294.198	-0.3199	-4.6163
				294.398	-0.3374	-4.4009
				294.598	-0.36	-4.154
				294.798	-0.3849	-3.9487
				294.998	-0.4152	-3.7834
				295.198	-0.451	-3.659
				295.398	-0.4889	-3.53
				295.598	-0.5285	-3.4052
				295.798	-0.575	-3.3496
				295.998	-0.629	-3.3139
				296.198	-0.689	-3.2906
				296.398	-0.749	-3.2736
				296.598	-0.8061	-3.207
				296.798	-0.8601	-3.1118
				296.998	-0.9136	-3.0113
				297.198	-0.969	-2.8889
				297.398	-1.0316	-2.7828
				297.598	-1.116	-2.6647
				297.798	-1.2239	-2.562
				297.998	-1.3469	-2.5091
				298.198	-1.4852	-2.4775
				298.398	-1.6558	-2.4356
				298.598	-1.8678	-2.4194
				298.798	-2.1176	-2.4225
				298.998	-2.4068	-2.4187
				299.198	-2.7641	-2.4144
				299.398	-3.2278	-2.432
				299.598	-3.8224	-2.4553
				299.798	-4.5693	-2.5086
				299.998	-5.6359	-2.5829
				300.198	-7.0025	-2.6391
				300.398	-8.65	-2.7095
				300.598	-10.5028	-2.8232
				300.798	-12.5282	-2.9539
				300.998	-14.6911	-3.0594
				301.198	-16.9344	-3.196
				301.398	-19.2013	-3.3952
				301.598	-21.4778	-3.6304
				301.798	-23.7557	-3.9004
				301.998	-26.0391	-4.1836
				302.198	-28.3461	-4.4697
				302.398	-30.6419	-4.7967
				302.598	-32.9098	-5.1235
				302.798	-35.1407	-5.4735
				302.998	-37.3579	-5.8298
				303.198	-39.5392	-6.2302
				303.398	-41.652	-6.6791
				303.598	-43.7011	-7.2655
				303.798	-45.6848	-7.9329
				303.998	-47.5797	-8.5866
				304.198	-49.4082	-9.214
				304.398	-51.1562	-9.7803
				304.598	-52.8127	-10.3357
				304.798	-54.3785	-11.018
				304.998	-55.838	-11.6903
				305.198	-57.1917	-12.3608
				305.398	-58.4377	-13.0925
				305.598	-59.5539	-13.8046
				305.798	-60.5327	-14.5355
				305.998	-61.3754	-15.3242
				306.198	-62.0979	-16.2022
				306.398	-62.7048	-17.1007
				306.598	-63.2197	-17.9124
				306.798	-63.6477	-18.6737
				306.998	-63.9824	-19.5472
				307.198	-64.226	-20.3559
				307.398	-64.315	-21.0471
				307.598	-64.2675	-21.8744
				307.798	-64.1062	-22.6873
				307.998	-63.8396	-23.4142
				308.198	-63.4732	-24.2192
				308.398	-63.0134	-24.9108
				308.598	-62.5029	-25.7169
				308.798	-61.9528	-26.6301
				308.998	-61.3545	-27.4791
				309.198	-60.6952	-28.279
				309.398	-59.9798	-29.1382
				309.598	-59.2178	-30.0839
				309.798	-58.4087	-31.0007
				309.998	-57.5566	-31.7068
				310.198	-56.6635	-32.3076
				310.398	-55.7447	-32.9603
				310.598	-54.8144	-33.4956
				310.798	-53.8835	-34.013
				310.998	-52.9366	-34.4069
				311.198	-51.9574	-34.711
				311.398	-50.9678	-35.0445
				311.598	-50.0091	-35.3129
				311.798	-49.0629	-35.55
				311.998	-48.0988	-35.8741
				312.198	-47.0916	-36.0553
				312.398	-46.0461	-36.254
				312.598	-44.9563	-36.5001
				312.798	-43.834	-36.754
				312.998	-42.6856	-37.0903
				313.198	-41.5131	-37.5509
				313.398	-40.3327	-37.9474
				313.598	-39.1423	-38.0694
				313.798	-37.9437	-38.0007
				313.998	-36.7659	-38.0161
				314.198	-35.6398	-38.0731
				314.398	-34.5542	-38.1556
				314.598	-33.5086	-38.2545
				314.798	-32.5027	-38.1559
				314.998	-31.5158	-38.003
				315.197	-30.6188	-37.9139
				315.397	-29.7514	-37.8489
				315.598	-28.8881	-37.7176
				315.798	-28.027	-37.5706
				315.998	-27.1707	-37.4572
				316.197	-26.3312	-37.2976
				316.397	-25.5069	-37.0015
				316.598	-24.6963	-36.5454
				316.798	-23.8845	-36.0469
				316.998	-23.0655	-35.5697
				317.197	-22.2548	-35.234
				317.397	-21.4586	-34.825
				317.598	-20.6711	-34.2757
				317.798	-19.8824	-33.8107
				317.998	-19.1005	-33.4972
				318.197	-18.3413	-33.2313
				318.397	-17.6075	-32.9091
				318.598	-16.9048	-32.5975
				318.798	-16.2218	-32.2523
				318.998	-15.5589	-31.7956
				319.197	-14.9195	-31.4167
				319.397	-14.2855	-30.9323
				319.598	-13.6528	-30.3855
				319.798	-13.0285	-29.8687
				319.998	-12.4204	-29.4092
				320.197	-11.8255	-29.0133
				320.397	-11.2404	-28.5691
				320.598	-10.6734	-28.0188
				320.798	-10.1198	-27.4081
				320.998	-9.5795	-26.8494
				321.197	-9.0599	-26.3095
				321.397	-8.5619	-25.7648
				321.597	-8.0847	-25.3241
				321.797	-7.6214	-24.9355
				321.997	-7.1714	-24.5827
				322.197	-6.7332	-24.0871
				322.397	-6.3152	-23.5827
				322.597	-5.9277	-23.1015
				322.797	-5.5745	-22.6772
				322.997	-5.2516	-22.2023
				323.197	-4.95	-21.7988
				323.397	-4.6676	-21.4536
				323.597	-4.4073	-21.1093
				323.797	-4.1659	-20.7978
				323.997	-3.9361	-20.4748
				324.197	-3.7127	-20.0957
				324.397	-3.4905	-19.7267
				324.597	-3.2725	-19.314
				324.797	-3.0637	-18.8898
				324.997	-2.8651	-18.4331
				325.197	-2.6779	-17.9851
				325.397	-2.5029	-17.5662
				325.597	-2.3401	-17.2004
				325.797	-2.188	-16.8895
				325.997	-2.0466	-16.6955
				326.197	-1.9171	-16.4208
				326.397	-1.7989	-15.9561
				326.597	-1.6883	-15.4995
				326.797	-1.5843	-14.9902
				326.997	-1.4844	-14.4315
				327.197	-1.3865	-13.9115
				327.397	-1.291	-13.3797
				327.597	-1.199	-12.8995
				327.797	-1.1107	-12.5168
				327.997	-1.0272	-12.1545
				328.197	-0.9478	-11.7744
				328.397	-0.8711	-11.3877
				328.597	-0.7963	-11.0047
				328.797	-0.7267	-10.7012
				328.997	-0.6625	-10.4724
				329.197	-0.6044	-10.3575
				329.397	-0.5541	-10.1608
				329.597	-0.5099	-9.9683
				329.797	-0.471	-9.7829
				329.997	-0.4376	-9.5084
				330.197	-0.4097	-9.2368
				330.397	-0.3869	-8.9278
				330.597	-0.3683	-8.6607
				330.797	-0.355	-8.3521
				330.997	-0.3454	-8.0436
				331.197	-0.3365	-7.7815
				331.397	-0.3281	-7.4873
				331.597	-0.3202	-7.1999
				331.797	-0.3119	-6.9413
				331.997	-0.3037	-6.6972
				332.197	-0.2966	-6.5078
				332.397	-0.2912	-6.3207
				332.597	-0.2865	-6.1154
				332.797	-0.2822	-5.9058
				332.997	-0.2827	-5.6618
				333.197	-0.2857	-5.4104
				333.397	-0.2901	-5.2258
				333.597	-0.2935	-5.0449
				333.797	-0.2979	-4.9019
				333.997	-0.3069	-4.7667
				334.197	-0.3199	-4.6163
				334.397	-0.3374	-4.4009
				334.597	-0.36	-4.154
				334.797	-0.3849	-3.9487
				334.997	-0.4152	-3.7834
				335.197	-0.451	-3.659
				335.397	-0.4889	-3.53
				335.597	-0.5285	-3.4052
				335.797	-0.575	-3.3496
				335.997	-0.629	-3.3139
				336.197	-0.689	-3.2906
				336.397	-0.749	-3.2736
				336.597	-0.8061	-3.207
				336.797	-0.8601	-3.1118
				336.997	-0.9136	-3.0113
				337.197	-0.969	-2.8889
				337.397	-1.0316	-2.7828
				337.597	-1.116	-2.6647
				337.797	-1.2239	-2.562
				337.997	-1.3469	-2.5091
				338.197	-1.4852	-2.4775
				338.397	-1.6558	-2.4356
				338.597	-1.8678	-2.4194
				338.797	-2.1176	-2.4225
				338.997	-2.4068	-2.4187
				339.197	-2.7641	-2.4144
				339.397	-3.2278	-2.432
				339.597	-3.8224	-2.4553
				339.797	-4.5693	-2.5086
				339.997	-5.6359	-2.5829
				340.197	-7.0025	-2.6391
				340.397	-8.65	-2.7095
				340.597	-10.5028	-2.8232
				340.797	-12.5282	-2.9539
				340.997	-14.6911	-3.0594
				341.197	-16.9344	-3.196
				341.397	-19.2013	-3.3952
				341.597	-21.4778	-3.6304
				341.797	-23.7557	-3.9004
				341.997	-26.0391	-4.1836
				342.197	-28.3461	-4.4697
				342.397	-30.6419	-4.7967
				342.597	-32.9098	-5.1235
				342.797	-35.1407	-5.4735
				342.997	-37.3579	-5.8298
				343.197	-39.5392	-6.2302
				343.397	-41.652	-6.6791
				343.597	-43.7011	-7.2655
				343.797	-45.6848	-7.9329
				343.997	-47.5797	-8.5866
				344.197	-49.4082	-9.214
				344.397	-51.1562	-9.7803
				344.597	-52.8127	-10.3357
				344.797	-54.3785	-11.018
				344.997	-55.838	-11.6903
				345.197	-57.1917	-12.3608
				345.397	-58.4377	-13.0925
				345.597	-59.5539	-13.8046
				345.797	-60.5327	-14.5355
				345.997	-61.3754	-15.3242
				346.197	-62.0979	-16.2022
				346.397	-62.7048	-17.1007
				346.597	-63.2197	-17.9124
				346.797	-63.6477	-18.6737
				346.997	-63.9824	-19.5472
				347.197	-64.226	-20.3559
				347.397	-64.315	-21.0471
				347.597	-64.2675	-21.8744
				347.797	-64.1062	-22.6873
				347.997	-63.8396	-23.4142
				348.197	-63.4732	-24.2192
				348.397	-63.0134	-24.9108
				348.597	-62.5029	-25.7169
				348.797	-61.9528	-26.6301
				348.997	-61.3545	-27.4791
				349.197	-60.6952	-28.279
				349.397	-59.9798	-29.1382
				349.597	-59.2178	-30.0839
				349.797	-58.4087	-31.0007
				349.997	-57.5566	-31.7068
				350.197	-56.6635	-32.3076
				350.397	-55.7447	-32.9603
				350.597	-54.8144	-33.4956
				350.797	-53.8835	-34.013
				350.997	-52.9366	-34.4069
				351.197	-51.9574	-34.711
				351.397	-50.9678	-35.0445
				351.597	-50.0091	-35.3129
				351.797	-49.0629	-35.55
				351.997	-48.0988	-35.8741
				352.197	-47.0916	-36.0553
				352.397	-46.0461	-36.254
				352.597	-44.9563	-36.5001
				352.797	-43.834	-36.754
				352.997	-42.6856	-37.0903
				353.197	-41.5131	-37.5509
				353.397	-40.3327	-37.9474
				353.597	-39.1423	-38.0694
				353.797	-37.9437	-38.0007
				353.997	-36.7659	-38.0161
				354.197	-35.6398	-38.0731
				354.397	-34.5542	-38.1556
				354.597	-33.5086	-38.2545
				354.797	-32.5027	-38.1559
				354.997	-31.5158	-38.003
				355.197	-30.6188	-37.9139
				355.397	-29.7514	-37.8489
				355.597	-28.8881	-37.7176
				355.797	-28.027	-37.5706
				355.997	-27.1707	-37.4572
				356.197	-26.3312	-37.2976
				356.397	-25.5069	-37.0015
				356.597	-24.6963	-36.5454
				356.797	-23.8845	-36.0469
				356.997	-23.0655	-35.5697
				357.197	-22.2548	-35.234
				357.397	-21.4586	-34.825
				357.597	-20.6711	-34.2757
				357.797	-19.8824	-33.8107
				357.997	-19.1005	-33.4972
				358.197	-18.3413	-33.2313
				358.397	-17.6075	-32.9091
				358.597	-16.9048	-32.5975
				358.797	-16.2218	-32.2523
				358.997	-15.5589	-31.7956
				359.197	-14.9195	-31.4167
				359.397	-14.2855	-30.9323
				359.597	-13.6528	-30.3855
				359.797	-13.0285	-29.8687
				359.997	-12.4204	-29.4092
				360.197	-11.8255	-29.0133
				360.397	-11.2404	-28.5691
				360.597	-10.6734	-28.0188
				360.797	-10.1198	-27.4081
				360.997	-9.5795	-26.8494
				361.197	-9.0599	-26.3095
				361.397	-8.5619	-25.7648
				361.597	-8.0847	-25.3241
				361.797	-7.6214	-24.9355
				361.997	-7.1714	-24.5827
				362.197	-6.7332	-24.0871
				362.397	-6.3152	-23.5827
				362.597	-5.9277	-23.1015
				362.797	-5.5745	-22.6772
				362.997	-5.2516	-22.2023
				363.197	-4.95	-21.7988
				363.397	-4.6676	-21.4536
				363.597	-4.4073	-21.1093
				363.797	-4.1659	-20.7978
				363.997	-3.9361	-20.4748
				364.197	-3.7127	-20.0957
				364.397	-3.4905	-19.7267
				364.597	-3.2725	-19.314
				364.797	-3.0637	-18.8898
				364.997	-2.8651	-18.4331
				365.197	-2.6779	-17.9851
				365.397	-2.5029	-17.5662
				365.597	-2.3401	-17.2004
				365.797	-2.188	-16.8895
				365.997	-2.0466	-16.6955
				366.197	-1.9171	-16.4208
				366.397	-1.7989	-15.9561
				366.597	-1.6883	-15.4995
				366.797	-1.5843	-14.9902
				366.997	-1.4844	-14.4315
				367.197	-1.3865	-13.9115
				367.397	-1.291	-13.3797
				367.597	-1.199	-12.8995
				367.797	-1.1107	-12.5168
				367.997	-1.0272	-12.1545
				368.197	-0.9478	-11.7744
				368.397	-0.8711	-11.3877
				368.597	-0.7963	-11.0047
				368.797	-0.7267	-10.7012
				368.997	-0.6625	-10.4724
				369.197	-0.6044	-10.3575
				369.397	-0.5541	-10.1608
				369.597	-0.5099	-9.9683
				369.797	-0.471	-9.7829
				369.997	-0.4376	-9.5084
				370.197	-0.4097	-9.2368
				370.397	-0.3869	-8.9278
				370.597	-0.3683	-8.6607
				370.797	-0.355	-8.3521
				370.997	-0.3454	-8.0436
				371.197	-0.3365	-7.7815
				371.397	-0.3281	-7.4873
				371.597	-0.3202	-7.1999
				371.797	-0.3119	-6.9413
				371.997	-0.3037	-6.6972
				372.197	-0.2966	-6.5078
				372.397	-0.2912	-6.3207
				372.597	-0.2865	-6.1154
				372.797	-0.2822	-5.9058
				372.997	-0.2827	-5.6618
				373.197	-0.2857	-5.4104
				373.397	-0.2901	-5.2258
				373.597	-0.2935	-5.0449
				373.797	-0.2979	-4.9019
				373.997	-0.3069	-4.7667
				374.197	-0.3199	-4.6163
				374.397	-0.3374	-4.4009
				374.597	-0.36	-4.154
				374.797	-0.3849	-3.9487
				374.997	-0.4152	-3.7834
				375.197	-0.451	-3.659
				375.397	-0.4889	-3.53
				375.597	-0.5285	-3.4052
				375.797	-0.575	-3.3496
				375.997	-0.629	-3.3139
				376.197	-0.689	-3.2906
				376.397	-0.749	-3.2736
				376.597	-0.8061	-3.207
				376.797	-0.8601	-3.1118
				376.997	-0.9136	-3.0113
				377.197	-0.969	-2.8889
				377.397	-1.0316	-2.7828
				377.597	-1.116	-2.6647
				377.797	-1.2239	-2.562
				377.997	-1.3469	-2.5091
				378.197	-1.4852	-2.4775
				378.397	-1.6558	-2.4356
				378.597	-1.8678	-2.4194
				378.797	-2.1176	-2.4225
				378.997	-2.4068	-2.4187
				379.197	-2.7641	-2.4144
				379.397	-3.2278	-2.432
				379.597	-3.8224	-2.4553
				379.797	-4.5693	-2.5086
				379.997	-5.6359	-2.5829
				380.197	-7.0025	-2.6391
				380.397	-8.65	-2.7095
				380.596	-10.5028	-2.8232
				380.796	-12.5282	-2.9539
				380.997	-14.6911	-3.0594
				381.197	-16.9344	-3.196
				381.397	-19.2013	-3.3952
				381.596	-21.4778	-3.6304
				381.796	-23.7557	-3.9004
				381.997	-26.0391	-4.1836
				382.197	-28.3461	-4.4697
				382.397	-30.6419	-4.7967
				382.596	-32.9098	-5.1235
				382.796	-35.1407	-5.4735
				382.997	-37.3579	-5.8298
				383.197	-39.5392	-6.2302
				383.397	-41.652	-6.6791
				383.596	-43.7011	-7.2655
				383.796	-45.6848	-7.9329
				383.997	-47.5797	-8.5866
				384.197	-49.4082	-9.214
				384.397	-51.1562	-9.7803
				384.596	-52.8127	-10.3357
				384.796	-54.3785	-11.018
				384.997	-55.838	-11.6903
				385.197	-57.1917	-12.3608
				385.397	-58.4377	-13.0925
				385.596	-59.5539	-13.8046
				385.796	-60.5327	-14.5355
				385.997	-61.3754	-15.3242
				386.197	-62.0979	-16.2022
				386.397	-62.7048	-17.1007
				386.596	-63.2197	-17.9124
				386.796	-63.6477	-18.6737
				386.996	-63.9824	-19.5472
				387.196	-64.226	-20.3559
				387.396	-64.315	-21.0471
				387.596	-64.2675	-21.8744
				387.796	-64.1062	-22.6873
				387.996	-63.8396	-23.4142
				388.196	-63.4732	-24.2192
				388.396	-63.0134	-24.9108
				388.596	-62.5029	-25.7169
				388.796	-61.9528	-26.6301
				388.996	-61.3545	-27.4791
				389.196	-60.6952	-28.279
				389.396	-59.9798	-29.1382
				389.596	-59.2178	-30.0839
				389.796	-58.4087	-31.0007
				389.996	-57.5566	-31.7068
				390.196	-56.6635	-32.3076
				390.396	-55.7447	-32.9603
				390.596	-54.8144	-33.4956
				390.796	-53.8835	-34.013
				390.996	-52.9366	-34.4069
				391.196	-51.9574	-34.711
				391.396	-50.9678	-35.0445
				391.596	-50.0091	-35.3129
				391.796	-49.0629	-35.55
				391.996	-48.0988	-35.8741
				392.196	-47.0916	-36.0553
				392.396	-46.0461	-36.254
				392.596	-44.9563	-36.5001
				392.796	-43.834	-36.754
				392.996	-42.6856	-37.0903
				393.196	-41.5131	-37.5509
				393.396	-40.3327	-37.9474
				393.596	-39.1423	-38.0694
				393.796	-37.9437	-38.0007
				393.996	-36.7659	-38.0161
				394.196	-35.6398	-38.0731
				394.396	-34.5542	-38.1556
				394.596	-33.5086	-38.2545
				394.796	-32.5027	-38.1559
				394.996	-31.5158	-38.003
				395.196	-30.6188	-37.9139
				395.396	-29.7514	-37.8489
				395.596	-28.8881	-37.7176
				395.796	-28.027	-37.5706
				395.996	-27.1707	-37.4572
				396.196	-26.3312	-37.2976
				396.396	-25.5069	-37.0015
				396.596	-24.6963	-36.5454
				396.796	-23.8845	-36.0469
				396.996	-23.0655	-35.5697
				397.196	-22.2548	-35.234
				397.396	-21.4586	-34.825
				397.596	-20.6711	-34.2757
				397.796	-19.8824	-33.8107
				397.996	-19.1005	-33.4972
				398.196	-18.3413	-33.2313
				398.396	-17.6075	-32.9091
				398.596	-16.9048	-32.5975
				398.796	-16.2218	-32.2523
				398.996	-15.5589	-31.7956
				399.196	-14.9195	-31.4167
				399.396	-14.2855	-30.9323
				399.596	-13.6528	-30.3855
				399.796	-13.0285	-29.8687
[truncated: 1,511 more rows]
[truncated: 53 more columns]

## Sheet: Fig 6
	Fig 6A	pairs of reconstructed impulse responses	Locust		0	0	0		0	0		0	0		0	0		0	0		0	0			Fig 6B-D			10% imp. resp. latency	imp. resp. H-W	f3dB (Hz)		Fig 6B	from model		10% comp. resp. latency	comp. resp. H-W		Fig 6C	4	182.5
			Cricket		0.4	1.7284e-57	4.5059e-34		5.9835e-57	6.3017e-36		3.888e-53	1.6443e-31		1.3352e-40	1.6612e-39		8.1128e-48	1.0078e-26		1.7403e-47	5.2314e-48												#79	18.4	14.0877		fitting curve	4.5	162.222
			Mantid		0.8	2.2301e-42	2.7856e-23		2.4425e-41	1.1952e-24		1.9494e-38	4.2868e-21		1.6628e-29	2.4195e-26		2.5309e-34	1.0627e-17		2.7782e-34	1.83e-30				Light-adapted	Locust	10.1	15.0543	50.5789				#80	20.5	15.1741			5	146
			Dragonfly		1.2	1.2751e-34	6.0604e-18		2.2146e-33	4.6572e-19		5.887e-31	5.3891e-16		7.4889e-24	6.6546e-20		1.7508e-27	2.6082e-13		1.4257e-27	4.4442e-22					Cricket	10.6	15.459	49.2375				#81	23.1	21.8824			5.5	132.727
			Drone-fly		1.6	1.3336e-29	1.3589e-14		2.9209e-28	1.5282e-15		3.7677e-26	8.0309e-13		3.2443e-20	6.7238e-16		4.2134e-23	1.3596e-10		2.8944e-23	5.7144e-17					Mantid	8.4	12.3391	61.62				#82	23.9	27.1074			6	121.667
			House-fly		2	5.5155e-26	3.039e-12		1.3695e-24	4.5071e-13		1.0415e-22	1.2938e-10		1.3118e-17	4.0846e-13		5.6689e-20	1.0319e-08		3.4954e-20	1.7362e-13					Dragonfly	8.9	10.7685	70.3765				#83	22.1	17.849			6.5	112.308
					2.4	3.2883e-23	1.7405e-10		8.7326e-22	3.1971e-11		4.4051e-20	5.627e-09		1.2848e-15	4.7451e-11		1.365e-17	2.5264e-07		7.8252e-18	5.9374e-11					Drone-fly	7.3	11.792	65.2968				#84	22.35	20.3814			7	104.286
					2.8	5.4644e-21	4.1064e-09		1.4985e-19	8.9626e-10		5.4217e-18	1.0467e-07		4.9519e-14	1.8857e-09		1.0619e-15	2.974e-06		5.7867e-16	4.9829e-09					House-fly	7	6.1822	140				#85	23.2	22.5994			7.5	97.3333
					3.2	3.6965e-19	5.2309e-08		1.0233e-17	1.3172e-08		2.8069e-16	1.0811e-06		9.9176e-13	3.5652e-08		3.7433e-14	2.1103e-05		1.968e-14	1.5927e-07												#86	25	23.8387			8	91.25
					3.6	1.2891e-17	4.2518e-07		3.5478e-16	1.2088e-07		7.6878e-15	7.283e-06		1.2272e-11	3.9296e-07		7.3779e-13	0.00010375		3.7814e-13	2.5387e-06				Dark-adapted	Locust	26.5	36.1494	21.0158									8.5	85.8824
					4	2.71e-16	2.4612e-06		7.3371e-15	7.7693e-07		1.2962e-13	3.5556e-05		1.0521e-10	2.8851e-06		9.3424e-12	0.00038704		4.7036e-12	2.4054e-05					Cricket	21.9	27.9102	27.0096									9	81.1111
					4.4	3.8287e-15	1.0942e-05		1.012e-13	3.7855e-06		1.4945e-12	0.00013526		6.7647e-10	1.5461e-05		8.3672e-11	0.0011665		4.1618e-11	0.00015276					Mantid	20.5	27.2062	27.7816				#87	30.9	20.3994			9.5	76.8421
					4.8	3.9305e-14	3.9441e-05		1.0087e-12	1.4795e-05		1.2706e-11	0.0004222		3.4536e-09	6.4559e-05		5.6791e-10	0.0029691		2.8029e-10	0.00070805					Dragonfly	19.4	32.96	23.4076				#88	27.1	19.8654			10	73
					5.2	3.1072e-13	0.00011993		7.7117e-12	4.8362e-05		8.4228e-11	0.0011232		1.4604e-08	0.00022035		3.0742e-09	0.0065953		1.5108e-09	0.0025494					Drone-fly	18.1	25.2645	30.0365				#83	22.1	17.849			10.5	69.5238
					5.6	1.9768e-12	0.00031702		4.7306e-11	0.00013644		4.5427e-10	0.0026204		5.2818e-08	0.0006374		1.3797e-08	0.0131		6.7694e-09	0.0074715					House-fly	19.2	27.7185	27.4215				#89	23.8	20.3112			11	66.3636
					6	1.0474e-11	0.00074559		2.4114e-10	0.00034038		2.0599e-09	0.0054814		1.675e-07	0.0016067		5.2905e-08	0.0237		2.5971e-08	0.0185												#90	15.85	16.8167			11.5	63.4783
					6.4	4.7488e-11	0.0015888		1.0501e-09	0.00076539		8.0604e-09	0.0105		4.75e-07	0.0036069		1.7747e-07	0.0397		8.7326e-08	0.0396												#91	16.8	16.9635			12	60.8333
					6.8	1.8828e-10	0.0031126		3.9945e-09	0.0015751		2.7789e-08	0.0185		1.2237e-06	0.0073377		5.308e-07	0.0623		2.6218e-07	0.0754												#92	17.2	17.8632			12.5	58.4
					7.2	6.6447e-10	0.0056721		1.3513e-08	0.0030034		8.5848e-08	0.0305		2.9006e-06	0.0137		1.4375e-06	0.0923		7.1356e-07	0.1295												#93	19.1	16.8032			13	56.1538
					7.6	2.118e-09	0.0097075		4.1264e-08	0.0053601		2.4099e-07	0.0474		6.3938e-06	0.0238		3.57e-06	0.1302		1.7827e-06	0.2039												#94	20.2	17.3162			13.5	54.0741
					8	6.1717e-09	0.0157		1.1515e-07	0.0090284		6.2184e-07	0.0702		1.3221e-05	0.0389		8.2163e-06	0.1761		4.1308e-06	0.2975																	14	52.1429
					8.4	1.661e-08	0.0243		2.9671e-07	0.0145		1.4894e-06	0.0995		2.5834e-05	0.06		1.7679e-05	0.2295		8.9552e-06	0.4064												#95	30.6	22.4718			14.5	50.3448
					8.8	4.1644e-08	0.0359		7.1219e-07	0.0221		3.3385e-06	0.1355		4.8002e-05	0.0881		3.5833e-05	0.2894		1.8298e-05	0.5241												#96	30.6	24.0293			15	48.6667
					9.2	9.7987e-08	0.0512		1.6043e-06	0.0325		7.0525e-06	0.1784		8.5264e-05	0.1239		6.885e-05	0.3545		3.5459e-05	0.6427												#97	26.5	23.3538			15.5	47.0968
					9.6	2.1776e-07	0.0705		3.4135e-06	0.0462		1.4126e-05	0.2276		0.00014544	0.1676		0.00012609	0.4234		6.5524e-05	0.7537												#83	22.1	17.849			16	45.625
					10	4.5956e-07	0.0943		6.8985e-06	0.0634		2.6966e-05	0.2827		0.0002392	0.219		0.00022115	0.4941		0.000116	0.8496												#98	27.1	20.6081			16.5	44.2424
					10.4	9.2549e-07	0.1226		1.3306e-05	0.0847		4.9285e-05	0.3425		0.00038059	0.2776		0.00037299	0.565		0.00019753	0.9246												#99	25.7	21.7307			17	42.9412
					10.8	1.7859e-06	0.1556		2.4599e-05	0.1102		8.6583e-05	0.4059		0.0005876	0.3421		0.00060711	0.6343		0.00032469	0.9752												#100	24.5	19.03			17.5	41.7143
					11.2	3.3146e-06	0.1931		4.3749e-05	0.14		0.00014672	0.4714		0.00088264	0.4111		0.00095667	0.7003		0.00051681	1												#101	22.6	18.4048			18	40.5556
					11.6	5.9359e-06	0.2349		7.5099e-05	0.1741		0.00024054	0.5377		0.0012929	0.4829		0.0014635	0.7618		0.00079875	0.9999												#102	19.3	16.5035			18.5	39.4595
					12	1.0287e-05	0.2805		0.00012479	0.2124		0.00038259	0.6033		0.0018508	0.5556		0.0021789	0.8174		0.0012016	0.9774												#103	16.13	16.4772			19	38.4211
					12.4	1.7295e-05	0.3294		0.00020125	0.2544		0.00059181	0.6669		0.0025937	0.6273		0.0031641	0.8664		0.0017633	0.9361												#104	11.74				19.5	37.4359
					12.8	2.8277e-05	0.3808		0.00031571	0.2998		0.00089222	0.7271		0.0035643	0.6962		0.0044902	0.908		0.0025289	0.88																	20	36.5
					13.2	4.5049e-05	0.4341		0.00048278	0.348		0.0013135	0.7828		0.0048102	0.7607		0.006238	0.9419		0.003551	0.8136												#106	28.8	23.1086			20.5	35.6098
					13.6	7.0067e-05	0.4885		0.00072101	0.3984		0.0018917	0.8332		0.0063837	0.8191		0.0084975	0.9678		0.0048893	0.7408												#83	22.1	17.849			21	34.7619
					14	0.00010657	0.5431		0.0010534	0.4504		0.0026691	0.8775		0.008341	0.8704		0.0114	0.986		0.0066105	0.6652												#107	25.9	18.9176			21.5	33.9535
					14.4	0.00015875	0.5971		0.0015078	0.5031		0.0036952	0.9152		0.0107	0.9138		0.0149	0.9966		0.0087877	0.5899												#108	23.4	17.6528			22	33.1818
					14.8	0.00023193	0.6498		0.0021175	0.5558		0.0050259	0.946		0.0136	0.9485		0.0193	1		0.0115	0.5172												#109	21.8	17.7974			22.5	32.4444
					15.2	0.00033274	0.7004		0.0029212	0.6079		0.0067236	0.9698		0.0171	0.9744		0.0247	0.9967		0.0148	0.4487												#110	22.3	17.6144			23	31.7391
					15.6	0.00046932	0.7484		0.0039634	0.6586		0.0088567	0.9866		0.0212	0.9914		0.031	0.9873		0.0189	0.3855												#111	19.7	18.1366			23.5	31.0638
					16	0.00065145	0.7931		0.0052942	0.7073		0.0115	0.9966		0.026	0.9998		0.0386	0.9724		0.0237	0.3284												#112	19.95	17.1651			24	30.4167
					16.4	0.00089081	0.834		0.006969	0.7533		0.0147	1		0.0316	1		0.0473	0.9526		0.0294	0.2774												#113	25.87	22.5724			24.5	29.7959
					16.8	0.001201	0.8709		0.0090482	0.7963		0.0186	0.9973		0.038	0.9925		0.0574	0.9287		0.036	0.2327																	25	29.2
					17.2	0.0015979	0.9033		0.0116	0.8358		0.0233	0.989		0.0452	0.9781		0.0689	0.9013		0.0437	0.1939												#114	24.55	27.9125			25.5	28.6275
					17.6	0.0020994	0.9311		0.0147	0.8714		0.0287	0.9756		0.0534	0.9575		0.0819	0.871		0.0525	0.1605												#83	22.1	17.849			26	28.0769
					18	0.0027259	0.9542		0.0184	0.9028		0.0351	0.9576		0.0625	0.9316		0.0964	0.8384		0.0625	0.1322												#115	23.7	23.0997			26.5	27.5472
					18.4	0.0034998	0.9725		0.0228	0.9299		0.0425	0.9357		0.0726	0.9012		0.1125	0.8041		0.0737	0.1083												#116	22.9	22.6633			27	27.037
					18.8	0.004446	0.9861		0.0279	0.9525		0.051	0.9103		0.0838	0.8671		0.1302	0.7686		0.0862	0.0882												#117	21.5	20.9571			27.5	26.5455
					19.2	0.0055916	0.9951		0.0338	0.9707		0.0605	0.882		0.096	0.8301		0.1494	0.7324		0.1	0.0716												#118	21.7	18.4933			28	26.0714
					19.6	0.0069656	0.9997		0.0407	0.9844		0.0713	0.8514		0.1092	0.7909		0.1702	0.6957		0.1151	0.0579												#119	20.8	18.74			28.5	25.614
					20	0.0085991	1		0.0485	0.9938		0.0833	0.819		0.1236	0.7503		0.1925	0.6592		0.1316	0.0466												#120	20.8	18.0218			29	25.1724
					20.4	0.0105	0.9963		0.0573	0.9989		0.0966	0.7852		0.139	0.7089		0.2163	0.6229		0.1494	0.0374												#121	22.1	16.4876			29.5	24.7458
					20.8	0.0128	0.989		0.0673	1		0.1112	0.7505		0.1554	0.6672		0.2415	0.5872		0.1685	0.0299																	30	24.3333
					21.2	0.0154	0.9781		0.0783	0.9973		0.1271	0.7152		0.1729	0.6256		0.268	0.5523		0.189	0.0239																	30.5	23.9344
					21.6	0.0184	0.9642		0.0905	0.9909		0.1443	0.6798		0.1913	0.5847		0.2956	0.5185		0.2107	0.019																	31	23.5484
					22	0.0218	0.9475		0.1039	0.9813		0.1628	0.6444		0.2108	0.5446		0.3243	0.4857		0.2335	0.0151																	31.5	23.1746
					22.4	0.0258	0.9283		0.1185	0.9686		0.1826	0.6094		0.2311	0.5059		0.354	0.4542		0.2575	0.0119																	32	22.8125
					22.8	0.0302	0.9069		0.1344	0.9532		0.2037	0.575		0.2523	0.4685		0.3844	0.424		0.2825	0.0094437																	32.5	22.4615
					23.2	0.0351	0.8836		0.1514	0.9352		0.226	0.5415		0.2743	0.4328		0.4155	0.3951		0.3085	0.0074512																	33	22.1212
					23.6	0.0407	0.8588		0.1697	0.9152		0.2494	0.5088		0.297	0.3988		0.447	0.3677		0.3353	0.0058694																	33.5	21.791
					24	0.0468	0.8327		0.1892	0.8932		0.2739	0.4772		0.3204	0.3666		0.4789	0.3417		0.3628	0.0046163																	34	21.4706
					24.4	0.0536	0.8055		0.2098	0.8696		0.2994	0.4468		0.3444	0.3363		0.5109	0.3171		0.391	0.0036257																	34.5	21.1594
					24.8	0.0611	0.7776		0.2315	0.8446		0.3257	0.4176		0.3689	0.3078		0.5429	0.2939		0.4196	0.0028442																	35	20.8571
					25.2	0.0692	0.7491		0.2543	0.8186		0.3529	0.3898		0.3938	0.2812		0.5748	0.2721		0.4487	0.0022286																	35.5	20.5634
					25.6	0.078	0.7202		0.278	0.7916		0.3807	0.3632		0.419	0.2564		0.6063	0.2517		0.4779	0.0017445																	36	20.2778
					26	0.0876	0.6912		0.3027	0.7641		0.4091	0.338		0.4445	0.2334		0.6373	0.2325		0.5074	0.0013643																	36.5	20
					26.4	0.0979	0.6622		0.3282	0.7361		0.4379	0.3141		0.4702	0.2122		0.6676	0.2146		0.5368	0.0010661																	37	19.7297
					26.8	0.109	0.6334		0.3544	0.7078		0.467	0.2916		0.496	0.1925		0.6973	0.1979		0.566	0.00083251																	37.5	19.4667
					27.2	0.1209	0.6049		0.3813	0.6795		0.4964	0.2703		0.5218	0.1745		0.7259	0.1824		0.5951	0.00064969																	38	19.2105
					27.6	0.1335	0.5768		0.4086	0.6512		0.5258	0.2503		0.5475	0.1579		0.7536	0.1679		0.6237	0.00050673																	38.5	18.961
					28	0.1468	0.5492		0.4364	0.6231		0.5551	0.2316		0.573	0.1427		0.7801	0.1545		0.6519	0.00039504																	39	18.7179
					28.4	0.1609	0.5222		0.4645	0.5953		0.5843	0.214		0.5983	0.1288		0.8054	0.1421		0.6794	0.00030785																	39.5	18.481
					28.8	0.1758	0.496		0.4929	0.568		0.6131	0.1976		0.6232	0.1161		0.8294	0.1305		0.7063	0.00023982																	40	18.25
					29.2	0.1914	0.4705		0.5213	0.5412		0.6415	0.1823		0.6477	0.1046		0.8519	0.1199		0.7324	0.00018678																	40.5	18.0247
					29.6	0.2077	0.4457		0.5496	0.515		0.6694	0.1681		0.6718	0.0941		0.873	0.11		0.7575	0.00014543																	41	17.8049
					30	0.2247	0.4218		0.5778	0.4895		0.6966	0.1548		0.6954	0.0846		0.8925	0.1009		0.7817	0.00011322																	41.5	17.5904
					30.4	0.2423	0.3988		0.6058	0.4647		0.7231	0.1425		0.7183	0.076		0.9104	0.0925		0.8048	8.8134e-05																	42	17.381
					30.8	0.2606	0.3767		0.6334	0.4407		0.7487	0.1311		0.7406	0.0682		0.9268	0.0848		0.8269	6.8602e-05																	42.5	17.1765
					31.2	0.2794	0.3554		0.6606	0.4175		0.7734	0.1205		0.7621	0.0611		0.9414	0.0777		0.8477	5.3397e-05																	43	16.9767
					31.6	0.2988	0.335		0.6871	0.3951		0.797	0.1107		0.7829	0.0548		0.9545	0.0711		0.8673	4.1563e-05																	43.5	16.7816
					32	0.3187	0.3156		0.713	0.3735		0.8196	0.1016		0.8029	0.0491		0.9658	0.0651		0.8856	3.2354e-05																	44	16.5909
					32.4	0.3391	0.297		0.7382	0.3528		0.841	0.0933		0.822	0.0439		0.9755	0.0596		0.9026	2.5188e-05																	44.5	16.4045
					32.8	0.3599	0.2793		0.7625	0.3329		0.8612	0.0855		0.8403	0.0393		0.9835	0.0545		0.9182	1.9611e-05																	45	16.2222
					33.2	0.381	0.2624		0.7859	0.3139		0.88	0.0784		0.8576	0.0351		0.99	0.0499		0.9325	1.5272e-05																	45.5	16.044
					33.6	0.4025	0.2464		0.8083	0.2958		0.8976	0.0719		0.8739	0.0313		0.9948	0.0456		0.9454	1.1895e-05																	46	15.8696
					34	0.4243	0.2313		0.8296	0.2785		0.9138	0.0658		0.8893	0.028		0.998	0.0417		0.9569	9.2671e-06																	46.5	15.6989
					34.4	0.4462	0.2169		0.8499	0.262		0.9287	0.0603		0.9037	0.025		0.9998	0.0381		0.967	7.2214e-06																	47	15.5319
					34.8	0.4683	0.2032		0.8689	0.2463		0.9421	0.0552		0.9172	0.0223		1	0.0348		0.9758	5.6289e-06																	47.5	15.3684
					35.2	0.4906	0.1904		0.8867	0.2314		0.9541	0.0505		0.9295	0.0199		0.9988	0.0318		0.9831	4.3889e-06																	48	15.2083
					35.6	0.5128	0.1782		0.9033	0.2173		0.9647	0.0462		0.9409	0.0177		0.9962	0.0291		0.9891	3.4231e-06																	48.5	15.0515
					36	0.5351	0.1668		0.9186	0.2039		0.9739	0.0422		0.9512	0.0158		0.9923	0.0265		0.9938	2.6708e-06																	49	14.898
					36.4	0.5573	0.1559		0.9326	0.1912		0.9817	0.0386		0.9606	0.014		0.9872	0.0242		0.9971	2.0845e-06																	49.5	14.7475
					36.8	0.5794	0.1458		0.9453	0.1792		0.988	0.0353		0.9689	0.0125		0.9808	0.0221		0.9992	1.6276e-06																	50	14.6
					37.2	0.6013	0.1362		0.9567	0.1679		0.993	0.0322		0.9762	0.0111		0.9733	0.0202		1	1.2713e-06																	50.5	14.4554
					37.6	0.623	0.1272		0.9667	0.1572		0.9967	0.0294		0.9824	0.0099112		0.9648	0.0184		0.9996	9.9342e-07																	51	14.3137
					38	0.6444	0.1187		0.9753	0.1471		0.999	0.0269		0.9877	0.0088187		0.9552	0.0168		0.998	7.7661e-07																	51.5	14.1748
					38.4	0.6655	0.1108		0.9827	0.1376		1	0.0246		0.9921	0.0078449		0.9447	0.0154		0.9953	6.0738e-07																	52	14.0385
					38.8	0.6862	0.1033		0.9887	0.1287		0.9998	0.0224		0.9954	0.0069773		0.9333	0.014		0.9915	4.7525e-07																	52.5	13.9048
					39.2	0.7065	0.0964		0.9934	0.1203		0.9983	0.0205		0.9979	0.0062046		0.9211	0.0128		0.9867	3.7203e-07																	53	13.7736
					39.6	0.7264	0.0898		0.9969	0.1124		0.9957	0.0187		0.9994	0.0055166		0.9081	0.0117		0.9809	2.9137e-07																	53.5	13.6449
					40	0.7458	0.0837		0.999	0.105		0.9919	0.0171		1	0.0049041		0.8945	0.0107		0.9741	2.2831e-07																	54	13.5185
					40.4	0.7646	0.078		1	0.098		0.987	0.0156		0.9998	0.0043591		0.8803	0.0097377		0.9664	1.7898e-07																	54.5	13.3945
					40.8	0.7829	0.0726		0.9998	0.0915		0.9811	0.0142		0.9987	0.0038743		0.8655	0.0088879		0.9579	1.4039e-07																	55	13.2727
					41.2	0.8005	0.0676		0.9984	0.0853		0.9742	0.013		0.9968	0.003443		0.8502	0.0081124		0.9486	1.1017e-07																	55.5	13.1532
					41.6	0.8175	0.0629		0.9959	0.0796		0.9664	0.0118		0.9941	0.0030595		0.8344	0.0074047		0.9386	8.65e-08																	56	13.0357
					42	0.8339	0.0586		0.9923	0.0742		0.9577	0.0108		0.9907	0.0027186		0.8183	0.0067589		0.9278	6.7952e-08																	56.5	12.9204
					42.4	0.8495	0.0545		0.9876	0.0692		0.9482	0.0098335		0.9865	0.0024154		0.8019	0.0061696		0.9165	5.3411e-08																	57	12.807
					42.8	0.8645	0.0507		0.982	0.0645		0.9379	0.0089696		0.9816	0.002146		0.7851	0.005632		0.9045	4.2003e-08																	57.5	12.6957
					43.2	0.8787	0.0472		0.9755	0.0601		0.9269	0.0081813		0.9761	0.0019066		0.7682	0.0051415		0.892	3.3051e-08																	58	12.5862
					43.6	0.8922	0.0438		0.968	0.056		0.9151	0.007462		0.9699	0.0016939		0.7511	0.004694		0.8789	2.6021e-08																	58.5	12.4786
					44	0.9049	0.0408		0.9597	0.0521		0.9028	0.0068059		0.9632	0.0015048		0.7338	0.0042857		0.8655	2.0497e-08																	59	12.3729
					44.4	0.9168	0.0379		0.9506	0.0485		0.8899	0.0062074		0.9558	0.0013369		0.7164	0.0039131		0.8516	1.6155e-08																	59.5	12.2689
					44.8	0.9279	0.0352		0.9407	0.0452		0.8765	0.0056614		0.948	0.0011877		0.699	0.0035732		0.8373	1.274e-08																	60	12.1667
					45.2	0.9382	0.0327		0.9301	0.042		0.8626	0.0051635		0.9396	0.0010552		0.6816	0.0032631		0.8227	1.0053e-08																	60.5	12.0661
					45.6	0.9477	0.0304		0.9189	0.0391		0.8483	0.0047095		0.9307	0.00093748		0.6641	0.0029802		0.8079	7.9372e-09																	61	11.9672
					46	0.9564	0.0282		0.907	0.0364		0.8336	0.0042954		0.9214	0.00083293		0.6468	0.002722		0.7928	6.2702e-09																	61.5	11.8699
					46.4	0.9643	0.0262		0.8946	0.0339		0.8185	0.0039179		0.9116	0.00074008		0.6295	0.0024865		0.7775	4.9562e-09																	62	11.7742
					46.8	0.9714	0.0244		0.8816	0.0315		0.8032	0.0035736		0.9015	0.0006576		0.6123	0.0022715		0.762	3.9199e-09																	62.5	11.68
					47.2	0.9777	0.0226		0.8682	0.0293		0.7876	0.0032597		0.891	0.00058435		0.5953	0.0020753		0.7464	3.1021e-09																	63	11.5873
					47.6	0.9832	0.021		0.8544	0.0272		0.7718	0.0029735		0.8802	0.0005193		0.5784	0.0018963		0.7307	2.4563e-09																	63.5	11.4961
					48	0.9879	0.0195		0.8402	0.0253		0.7559	0.0027125		0.869	0.00046152		0.5617	0.0017329		0.715	1.9461e-09																	64	11.4063
					48.4	0.9918	0.0181		0.8256	0.0235		0.7398	0.0024746		0.8576	0.0004102		0.5452	0.0015838		0.6991	1.5428e-09																	64.5	11.3178
					48.8	0.9949	0.0168		0.8107	0.0219		0.7236	0.0022577		0.8459	0.00036462		0.529	0.0014476		0.6833	1.2238e-09																	65	11.2308
					49.2	0.9973	0.0156		0.7956	0.0203		0.7073	0.0020599		0.834	0.00032413		0.5129	0.0013234		0.6675	9.7132e-10																	65.5	11.145
					49.6	0.9989	0.0145		0.7803	0.0189		0.691	0.0018796		0.8219	0.00028816		0.4972	0.0012099		0.6517	7.7139e-10																	66	11.0606
					50	0.9998	0.0134		0.7647	0.0176		0.6747	0.0017151		0.8096	0.00025621		0.4817	0.0011063		0.636	6.1298e-10																	66.5	10.9774
					50.4	1	0.0125		0.7491	0.0163		0.6585	0.0015652		0.7972	0.00022783		0.4664	0.0010117		0.6204	4.8739e-10																	67	10.8955
					50.8	0.9995	0.0116		0.7333	0.0152		0.6422	0.0014285		0.7846	0.00020262		0.4515	0.00092533		0.6049	3.8776e-10																	67.5	10.8148
					51.2	0.9982	0.0107		0.7174	0.0141		0.6261	0.0013039		0.7718	0.00018021		0.4368	0.00084644		0.5895	3.0868e-10																	68	10.7353
					51.6	0.9964	0.01		0.7014	0.0131		0.61	0.0011902		0.759	0.0001603		0.4225	0.00077437		0.5743	2.4588e-10																	68.5	10.6569
					52	0.9938	0.0092565		0.6855	0.0122		0.5941	0.0010865		0.7461	0.00014261		0.4085	0.00070854		0.5592	1.9597e-10																	69	10.5797
					52.4	0.9907	0.0085898		0.6695	0.0113		0.5783	0.00099196		0.7332	0.00012689		0.3947	0.0006484		0.5443	1.5628e-10																	69.5	10.5036
					52.8	0.9869	0.0079711		0.6536	0.0105		0.5627	0.00090572		0.7202	0.00011292		0.3813	0.00059344		0.5295	1.247e-10																	70	10.4286
					53.2	0.9825	0.0073968		0.6377	0.0097479		0.5472	0.00082707		0.7072	0.00010049		0.3683	0.00054322		0.515	9.9568e-11																	70.5	10.3546
					53.6	0.9776	0.0068638		0.6219	0.0090542		0.532	0.00075532		0.6942	8.9452e-05		0.3555	0.00049732		0.5007	7.9546e-11																	71	10.2817
					54	0.9722	0.0063693		0.6062	0.0084096		0.5169	0.00068987		0.6812	7.9634e-05		0.3431	0.00045537		0.4865	6.3587e-11																	71.5	10.2098
					54.4	0.9662	0.0059103		0.5906	0.0078107		0.502	0.00063016		0.6682	7.0904e-05		0.331	0.00041702		0.4727	5.086e-11																	72	10.1389
					54.8	0.9597	0.0054845		0.5751	0.0072543		0.4874	0.00057568		0.6552	6.314e-05		0.3192	0.00038195		0.459	4.0705e-11																	72.5	10.069
					55.2	0.9527	0.0050894		0.5598	0.0067374		0.473	0.00052597		0.6423	5.6235e-05		0.3077	0.00034989		0.4456	3.2596e-11																	73	10
					55.6	0.9453	0.0047228		0.5447	0.0062573		0.4589	0.0004806		0.6295	5.0093e-05		0.2966	0.00032057		0.4324	2.6118e-11																	73.5	9.932
					56	0.9375	0.0043827		0.5297	0.0058114		0.445	0.0004392		0.6167	4.4629e-05		0.2858	0.00029375		0.4195	2.094e-11																	74	9.8649
					56.4	0.9292	0.0040672		0.5149	0.0053972		0.4314	0.00040142		0.604	3.9767e-05		0.2753	0.00026921		0.4069	1.6798e-11																	74.5	9.7987
					56.8	0.9206	0.0037744		0.5004	0.0050126		0.418	0.00036693		0.5914	3.544e-05		0.2651	0.00024677		0.3945	1.3484e-11																	75	9.7333
					57.2	0.9116	0.0035028		0.486	0.0046554		0.4049	0.00033544		0.5789	3.159e-05		0.2552	0.00022623		0.3823	1.0829e-11																	75.5	9.6689
					57.6	0.9023	0.0032509		0.4719	0.0043236		0.3921	0.0003067		0.5665	2.8162e-05		0.2456	0.00020743		0.3705	8.7026e-12																	76	9.6053
					58	0.8926	0.0030172		0.4581	0.0040156		0.3796	0.00028045		0.5542	2.5111e-05		0.2363	0.00019022		0.3589	6.9976e-12																	76.5	9.5425
					58.4	0.8827	0.0028004		0.4444	0.0037296		0.3673	0.00025648		0.5421	2.2394e-05		0.2273	0.00017447		0.3475	5.6299e-12																	77	9.4805
					58.8	0.8724	0.0025992		0.431	0.003464		0.3553	0.00023459		0.53	1.9974e-05		0.2186	0.00016005		0.3365	4.5321e-12																	77.5	9.4194
					59.2	0.8619	0.0024126		0.4179	0.0032174		0.3437	0.0002146		0.5182	1.7819e-05		0.2102	0.00014685		0.3257	3.6505e-12																	78	9.359
					59.6	0.8512	0.0022395		0.4051	0.0029884		0.3323	0.00019634		0.5064	1.5899e-05		0.2021	0.00013475		0.3151	2.9421e-12																	78.5	9.2994
					60	0.8402	0.0020789		0.3925	0.0027757		0.3211	0.00017965		0.4948	1.4189e-05		0.1942	0.00012368		0.3049	2.3725e-12																	79	9.2405
					60.4	0.8291	0.00193		0.3801	0.0025783		0.3103	0.00016441		0.4834	1.2665e-05		0.1866	0.00011353		0.2949	1.9143e-12																	79.5	9.1824
					60.8	0.8177	0.0017918		0.3681	0.002395		0.2998	0.00015048		0.4721	1.1307e-05		0.1792	0.00010423		0.2851	1.5454e-12																	80	9.125
					61.2	0.8063	0.0016635		0.3563	0.0022249		0.2895	0.00013774		0.461	1.0096e-05		0.1721	9.5709e-05		0.2756	1.2483e-12																	80.5	9.0683
					61.6	0.7946	0.0015446		0.3447	0.0020668		0.2795	0.00012611		0.4501	9.0162e-06		0.1653	8.7899e-05		0.2664	1.0089e-12																	81	9.0123
					62	0.7829	0.0014342		0.3335	0.0019201		0.2698	0.00011547		0.4393	8.0536e-06		0.1587	8.074e-05		0.2574	8.1592e-13																	81.5	8.9571
					62.4	0.771	0.0013318		0.3225	0.0017839		0.2603	0.00010574		0.4287	7.1951e-06		0.1523	7.4176e-05		0.2487	6.6019e-13																	82	8.9024
					62.8	0.759	0.0012367		0.3118	0.0016574		0.2511	9.6852e-05		0.4183	6.4293e-06		0.1462	6.8156e-05		0.2402	5.3448e-13																	82.5	8.8485
					63.2	0.747	0.0011486		0.3014	0.0015399		0.2422	8.872e-05		0.408	5.7461e-06		0.1403	6.2636e-05		0.232	4.3295e-13																	83	8.7952
					63.6	0.7349	0.0010667		0.2912	0.0014309		0.2336	8.1282e-05		0.3979	5.1364e-06		0.1346	5.7572e-05		0.224	3.509e-13																	83.5	8.7425
					64	0.7227	0.00099083		0.2813	0.0013296		0.2252	7.4479e-05		0.388	4.5923e-06		0.1291	5.2927e-05		0.2162	2.8456e-13																	84	8.6905
					64.4	0.7105	0.00092037		0.2717	0.0012356		0.217	6.8255e-05		0.3783	4.1067e-06		0.1238	4.8665e-05		0.2086	2.3089e-13																	84.5	8.6391
					64.8	0.6983	0.00085498		0.2624	0.0011483		0.2092	6.256e-05		0.3688	3.6731e-06		0.1187	4.4753e-05		0.2013	1.8744e-13																	85	8.5882
					65.2	0.6861	0.00079429		0.2532	0.0010672		0.2015	5.7349e-05		0.3594	3.2859e-06		0.1138	4.1162e-05		0.1942	1.5225e-13																	85.5	8.538
					65.6	0.6739	0.00073797		0.2444	0.00099185		0.1941	5.2579e-05		0.3502	2.94e-06		0.1091	3.7866e-05		0.1874	1.2374e-13																	86	8.4884
					66	0.6617	0.00068568		0.2358	0.00092191		0.1869	4.8213e-05		0.3412	2.6311e-06		0.1046	3.484e-05		0.1807	1.0062e-13																	86.5	8.4393
					66.4	0.6495	0.00063715		0.2275	0.00085696		0.18	4.4216e-05		0.3324	2.3551e-06		0.1002	3.2061e-05		0.1743	8.1861e-14																	87	8.3908
					66.8	0.6374	0.0005921		0.2194	0.00079663		0.1733	4.0557e-05		0.3237	2.1085e-06		0.096	2.9508e-05		0.168	6.6637e-14																	87.5	8.3429
					67.2	0.6253	0.00055028		0.2115	0.00074059		0.1668	3.7206e-05		0.3152	1.888e-06		0.092	2.7164e-05		0.162	5.4274e-14																	88	8.2955
					67.6	0.6132	0.00051146		0.2039	0.00068854		0.1605	3.4137e-05		0.3069	1.691e-06		0.0881	2.5009e-05		0.1561	4.4227e-14																	88.5	8.2486
					68	0.6013	0.0004754		0.1965	0.00064019		0.1544	3.1326e-05		0.2988	1.5148e-06		0.0844	2.303e-05		0.1504	3.606e-14																	89	8.2022
					68.4	0.5894	0.00044193		0.1894	0.00059528		0.1485	2.875e-05		0.2909	1.3572e-06		0.0808	2.121e-05		0.1449	2.9416e-14																	89.5	8.1564
					68.8	0.5776	0.00041085		0.1825	0.00055356		0.1429	2.6391e-05		0.2831	1.2163e-06		0.0774	1.9538e-05		0.1396	2.4009e-14																	90	8.1111
					69.2	0.5658	0.00038198		0.1757	0.00051479		0.1374	2.4228e-05		0.2755	1.0902e-06		0.0741	1.8001e-05		0.1345	1.9606e-14																	90.5	8.0663
					69.6	0.5542	0.00035518		0.1692	0.00047878		0.1321	2.2246e-05		0.268	9.7734e-07		0.071	1.6587e-05		0.1296	1.6019e-14																	91	8.022
					70	0.5427	0.00033028		0.163	0.00044532		0.127	2.043e-05		0.2608	8.7636e-07		0.0679	1.5287e-05		0.1248	1.3095e-14																	91.5	7.9781
					70.4	0.5313	0.00030715		0.1569	0.00041423		0.1221	1.8764e-05		0.2537	7.8597e-07		0.065	1.4091e-05		0.1201	1.071e-14																	92	7.9348
					70.8	0.52	0.00028567		0.151	0.00038533		0.1173	1.7237e-05		0.2467	7.0504e-07		0.0622	1.299e-05		0.1157	8.7643e-15																	92.5	7.8919
					71.2	0.5088	0.00026572		0.1453	0.00035848		0.1127	1.5837e-05		0.24	6.3257e-07		0.0595	1.1978e-05		0.1114	7.1756e-15																	93	7.8495
					71.6	0.4978	0.00024718		0.1398	0.00033353		0.1083	1.4552e-05		0.2333	5.6766e-07		0.057	1.1047e-05		0.1072	5.8778e-15																	93.5	7.8075
					72	0.4868	0.00022995		0.1345	0.00031034		0.1041	1.3374e-05		0.2269	5.0951e-07		0.0545	1.0189e-05		0.1032	4.8172e-15																	94	7.766
					72.4	0.4761	0.00021394		0.1294	0.00028878		0.0999	1.2293e-05		0.2206	4.5741e-07		0.0521	9.3998e-06		0.0993	3.95e-15																	94.5	7.7249
					72.8	0.4654	0.00019907		0.1244	0.00026874		0.096	1.1301e-05		0.2144	4.1072e-07		0.0499	8.673e-06		0.0955	3.2405e-15																	95	7.6842
					73.2	0.4549	0.00018525		0.1197	0.00025011		0.0922	1.0391e-05		0.2084	3.6886e-07		0.0477	8.0038e-06		0.0919	2.6598e-15																	95.5	7.644
					73.6	0.4445	0.0001724		0.1151	0.0002328		0.0885	9.5551e-06		0.2025	3.3134e-07		0.0456	7.3874e-06		0.0884	2.1843e-15																	96	7.6042
					74	0.4343	0.00016046		0.1106	0.0002167		0.085	8.7882e-06		0.1968	2.9769e-07		0.0436	6.8195e-06		0.0851	1.7946e-15																	96.5	7.5648
					74.4	0.4243	0.00014936		0.1063	0.00020173		0.0816	8.0839e-06		0.1913	2.6752e-07		0.0417	6.2964e-06		0.0818	1.4752e-15																	97	7.5258
					74.8	0.4143	0.00013904		0.1022	0.00018781		0.0783	7.4373e-06		0.1858	2.4045e-07		0.0399	5.8143e-06		0.0787	1.2133e-15																	97.5	7.4872
					75.2	0.4046	0.00012944		0.0982	0.00017486		0.0751	6.8434e-06		0.1805	2.1616e-07		0.0382	5.3701e-06		0.0757	9.983e-16																	98	7.449
					75.6	0.395	0.00012052		0.0943	0.00016282		0.0721	6.2979e-06		0.1754	1.9436e-07		0.0365	4.9605e-06		0.0728	8.2183e-16																	98.5	7.4112
					76	0.3855	0.00011223		0.0906	0.00015163		0.0692	5.7968e-06		0.1703	1.748e-07		0.0349	4.583e-06		0.07	6.7688e-16																	99	7.3737
					76.4	0.3762	0.00010451		0.087	0.00014121		0.0664	5.3363e-06		0.1654	1.5723e-07		0.0333	4.2349e-06		0.0673	5.5776e-16																	99.5	7.3367
					76.8	0.3671	9.7338e-05		0.0836	0.00013152		0.0637	4.9132e-06		0.1607	1.4146e-07		0.0319	3.9138e-06		0.0647	4.5983e-16																	100	7.3
					77.2	0.3581	9.0665e-05		0.0803	0.00012251		0.0611	4.5243e-06		0.156	1.273e-07		0.0305	3.6177e-06		0.0622	3.7927e-16																	100.5	7.2637
					77.6	0.3493	8.4458e-05		0.0771	0.00011413		0.0586	4.1668e-06		0.1515	1.1457e-07		0.0291	3.3445e-06		0.0598	3.1298e-16																	101	7.2277
					78	0.3407	7.8683e-05		0.074	0.00010632		0.0562	3.8381e-06		0.1471	1.0314e-07		0.0278	3.0924e-06		0.0574	2.5839e-16																	101.5	7.1921
					78.4	0.3322	7.331e-05		0.071	9.9065e-05		0.0539	3.5359e-06		0.1428	9.2867e-08		0.0266	2.8598e-06		0.0552	2.1343e-16																	102	7.1569
					78.8	0.3238	6.831e-05		0.0682	9.2309e-05		0.0517	3.258e-06		0.1387	8.3634e-08		0.0254	2.6451e-06		0.053	1.7637e-16																	102.5	7.122
					79.2	0.3157	6.3658e-05		0.0655	8.6022e-05		0.0495	3.0024e-06		0.1346	7.5333e-08		0.0243	2.4469e-06		0.051	1.4582e-16																	103	7.0874
					79.6	0.3076	5.9329e-05		0.0628	8.0171e-05		0.0475	2.7672e-06		0.1306	6.787e-08		0.0232	2.264e-06		0.049	1.2061e-16																	103.5	7.0531
					80	0.2998	5.53e-05		0.0603	7.4724e-05		0.0455	2.5509e-06		0.1268	6.1158e-08		0.0222	2.095e-06		0.0471	9.981e-17																	104	7.0192
					80.4	0.2921	5.1549e-05		0.0578	6.9654e-05		0.0436	2.3518e-06		0.1231	5.512e-08		0.0212	1.939e-06		0.0452	8.2633e-17																	104.5	6.9856
					80.8	0.2845	4.8057e-05		0.0555	6.4933e-05		0.0418	2.1686e-06		0.1194	4.9688e-08		0.0202	1.7948e-06		0.0434	6.8444e-17																	105	6.9524
					81.2	0.2771	4.4807e-05		0.0532	6.0539e-05		0.0401	1.9999e-06		0.1159	4.48e-08		0.0193	1.6617e-06		0.0417	5.6717e-17																	105.5	6.9194
					81.6	0.2699	4.178e-05		0.0511	5.6446e-05		0.0384	1.8447e-06		0.1125	4.0401e-08		0.0185	1.5386e-06		0.0401	4.7021e-17																	106	6.8868
					82	0.2628	3.8962e-05		0.049	5.2636e-05		0.0368	1.7017e-06		0.1091	3.644e-08		0.0177	1.4249e-06		0.0385	3.9e-17																	106.5	6.8545
					82.4	0.2559	3.6338e-05		0.047	4.9087e-05		0.0353	1.5701e-06		0.1059	3.2875e-08		0.0169	1.3198e-06		0.037	3.2361e-17																	107	6.8224
					82.8	0.2491	3.3894e-05		0.045	4.5782e-05		0.0338	1.4488e-06		0.1027	2.9664e-08		0.0161	1.2226e-06		0.0355	2.6865e-17																	107.5	6.7907
					83.2	0.2425	3.1617e-05		0.0432	4.2703e-05		0.0324	1.3371e-06		0.0996	2.6771e-08		0.0154	1.1328e-06		0.0341	2.2312e-17																	108	6.7593
					83.6	0.236	2.9496e-05		0.0414	3.9835e-05		0.031	1.2343e-06		0.0967	2.4166e-08		0.0147	1.0497e-06		0.0328	1.8539e-17																	108.5	6.7281
					84	0.2296	2.7521e-05		0.0397	3.7163e-05		0.0297	1.1395e-06		0.0938	2.1818e-08		0.014	9.7292e-07		0.0315	1.5411e-17																	109	6.6972
					84.4	0.2234	2.568e-05		0.0381	3.4674e-05		0.0285	1.0521e-06		0.0909	1.9702e-08		0.0134	9.0185e-07		0.0302	1.2816e-17																	109.5	6.6667
					84.8	0.2174	2.3965e-05		0.0365	3.2354e-05		0.0273	9.7156e-07		0.0882	1.7794e-08		0.0128	8.361e-07		0.029	1.0663e-17																	110	6.6364
					85.2	0.2114	2.2366e-05		0.035	3.0193e-05		0.0261	8.9733e-07		0.0855	1.6075e-08		0.0122	7.7526e-07		0.0279	8.8753e-18																	110.5	6.6063
					85.6	0.2057	2.0877e-05		0.0335	2.8178e-05		0.025	8.2889e-07		0.083	1.4524e-08		0.0117	7.1896e-07		0.0267	7.3906e-18																	111	6.5766
					86	0.2	1.9488e-05		0.0321	2.6301e-05		0.024	7.6578e-07		0.0805	1.3125e-08		0.0112	6.6685e-07		0.0257	6.1569e-18																	111.5	6.5471
					86.4	0.1945	1.8194e-05		0.0308	2.4551e-05		0.0229	7.0758e-07		0.078	1.1863e-08		0.0107	6.1861e-07		0.0246	5.1313e-18																	112	6.5179
					86.8	0.1891	1.6987e-05		0.0295	2.2919e-05		0.022	6.539e-07		0.0757	1.0725e-08		0.0102	5.7395e-07		0.0237	4.2784e-18																	112.5	6.4889
					87.2	0.1839	1.5863e-05		0.0283	2.1398e-05		0.021	6.0438e-07		0.0734	9.6976e-09		0.009715	5.3259e-07		0.0227	3.5688e-18																	113	6.4602
					87.6	0.1787	1.4814e-05		0.0271	1.998e-05		0.0202	5.5869e-07		0.0711	8.7703e-09		0.0092773	4.9428e-07		0.0218	2.9781e-18																	113.5	6.4317
					88	0.1737	1.3835e-05		0.026	1.8658e-05		0.0193	5.1653e-07		0.069	7.9331e-09		0.0088592	4.588e-07		0.0209	2.4863e-18																	114	6.4035
					88.4	0.1688	1.2923e-05		0.0249	1.7425e-05		0.0185	4.7762e-07		0.0669	7.1772e-09		0.0084598	4.2593e-07		0.0201	2.0765e-18																	114.5	6.3755
					88.8	0.1641	1.2072e-05		0.0238	1.6274e-05		0.0177	4.4171e-07		0.0648	6.4946e-09		0.0080783	3.9547e-07		0.0193	1.735e-18																	115	6.3478
					89.2	0.1594	1.1279e-05		0.0228	1.5202e-05		0.0169	4.0855e-07		0.0628	5.8779e-09		0.0077139	3.6724e-07		0.0185	1.4503e-18																	115.5	6.3203
					89.6	0.1549	1.0538e-05		0.0219	1.4201e-05		0.0162	3.7794e-07		0.0609	5.3208e-09		0.0073658	3.4108e-07		0.0178	1.2128e-18																	116	6.2931
					90	0.1505	9.8474e-06		0.0209	1.3268e-05		0.0155	3.4967e-07		0.0591	4.8174e-09		0.0070334	3.1683e-07		0.0171	1.0146e-18																	116.5	6.2661
					90.4	0.1462	9.2028e-06		0.0201	1.2397e-05		0.0149	3.2356e-07		0.0573	4.3624e-09		0.0067159	2.9435e-07		0.0164	8.4911e-19																	117	6.2393
					90.8	0.142	8.6013e-06		0.0192	1.1584e-05		0.0142	2.9944e-07		0.0555	3.9511e-09		0.0064127	2.735e-07		0.0157	7.1093e-19																	117.5	6.2128
					91.2	0.1379	8.0399e-06		0.0184	1.0826e-05		0.0136	2.7716e-07		0.0538	3.5792e-09		0.0061231	2.5417e-07		0.0151	5.9547e-19																	118	6.1864
					91.6	0.134	7.5159e-06		0.0176	1.0118e-05		0.013	2.5657e-07		0.0521	3.243e-09		0.0058466	2.3623e-07		0.0145	4.9897e-19																	118.5	6.1603
					92	0.1301	7.0268e-06		0.0169	9.4574e-06		0.0125	2.3755e-07		0.0505	2.9388e-09		0.0055825	2.1959e-07		0.0139	4.1827e-19																	119	6.1345
					92.4	0.1263	6.5702e-06		0.0162	8.8408e-06		0.0119	2.1997e-07		0.049	2.6637e-09		0.0053304	2.0416e-07		0.0133	3.5076e-19																	119.5	6.1088
					92.8	0.1226	6.1439e-06		0.0155	8.2653e-06		0.0114	2.0371e-07		0.0475	2.4147e-09		0.0050896	1.8984e-07		0.0128	2.9427e-19																	120	6.0833
					93.2	0.1191	5.7458e-06		0.0148	7.7279e-06		0.0109	1.8869e-07		0.046	2.1895e-09		0.0048596	1.7654e-07		0.0123	2.4697e-19																	120.5	6.0581
					93.6	0.1156	5.374e-06		0.0142	7.2262e-06		0.0105	1.748e-07		0.0446	1.9856e-09		0.00464	1.642e-07		0.0118	2.0736e-19																	121	6.0331
					94	0.1122	5.0269e-06		0.0136	6.7577e-06		0.01	1.6195e-07		0.0432	1.801e-09		0.0044304	1.5275e-07		0.0113	1.7417e-19																	121.5	6.0082
					94.4	0.1089	4.7026e-06		0.013	6.3202e-06		0.0095867	1.5007e-07		0.0419	1.6338e-09		0.0042302	1.4211e-07		0.0108	1.4634e-19																	122	5.9836
					94.8	0.1057	4.3997e-06		0.0125	5.9116e-06		0.0091745	1.3908e-07		0.0406	1.4825e-09		0.0040391	1.3223e-07		0.0104	1.2301e-19																	122.5	5.9592
					95.2	0.1026	4.1167e-06		0.0119	5.53e-06		0.0087798	1.2891e-07		0.0393	1.3454e-09		0.0038566	1.2306e-07		0.01	1.0344e-19																	123	5.935
					95.6	0.0996	3.8523e-06		0.0114	5.1734e-06		0.0084019	1.195e-07		0.0381	1.2211e-09		0.0036823	1.1454e-07		0.0095822	8.7021e-20																	123.5	5.9109
					96	0.0966	3.6053e-06		0.0109	4.8404e-06		0.0080402	1.1079e-07		0.0369	1.1086e-09		0.003516	1.0662e-07		0.0091946	7.3233e-20
					96.4	0.0937	3.3744e-06		0.0105	4.5292e-06		0.0076939	1.0273e-07		0.0358	1.0066e-09		0.0033572	9.927e-08		0.0088226	6.1653e-20
					96.8	0.0909	3.1587e-06		0.01	4.2384e-06		0.0073624	9.5275e-08		0.0347	9.1416e-10		0.0032055	9.2435e-08		0.0084656	5.1924e-20
					97.2	0.0882	2.957e-06		0.0095883	3.9667e-06		0.007045	8.8369e-08		0.0336	8.3035e-10		0.0030607	8.6082e-08		0.008123	4.3746e-20
					97.6	0.0856	2.7685e-06		0.009178	3.7127e-06		0.0067413	8.1975e-08		0.0326	7.5435e-10		0.0029225	8.0177e-08		0.0077942	3.6871e-20
					98	0.083	2.5923e-06		0.0087851	3.4754e-06		0.0064505	7.6054e-08		0.0315	6.8543e-10		0.0027906	7.4687e-08		0.0074786	3.1087e-20
					98.4	0.0805	2.4275e-06		0.0084088	3.2535e-06		0.0061723	7.057e-08		0.0306	6.2291e-10		0.0026646	6.9583e-08		0.0071758	2.6221e-20
					98.8	0.0781	2.2734e-06		0.0080485	3.0461e-06		0.0059059	6.549e-08		0.0296	5.662e-10		0.0025443	6.4836e-08		0.0068851	2.2125e-20
					99.2	0.0758	2.1293e-06		0.0077034	2.8522e-06		0.005651	6.0785e-08		0.0287	5.1473e-10		0.0024295	6.0422e-08		0.0066063	1.8675e-20
					99.6	0.0735	1.9946e-06		0.007373	2.6709e-06		0.005407	5.6424e-08		0.0278	4.6803e-10		0.0023198	5.6315e-08		0.0063387	1.5769e-20
					100	0.0712	1.8686e-06		0.0070566	2.5013e-06		0.0051735	5.2384e-08		0.0269	4.2563e-10		0.0022152	5.2495e-08		0.0060819	1.332e-20
					100.4	0.0691	1.7507e-06		0.0067537	2.3428e-06		0.0049501	4.8639e-08		0.0261	3.8714e-10		0.0021153	4.894e-08		0.0058355	1.1256e-20
					100.8	0.067	1.6404e-06		0.0064636	2.1945e-06		0.0047363	4.5168e-08		0.0253	3.522e-10		0.0020199	4.5632e-08		0.0055991	9.5146e-21
					101.2	0.065	1.5372e-06		0.0061859	2.0558e-06		0.0045316	4.195e-08		0.0245	3.2046e-10		0.0019288	4.2554e-08		0.0053723	8.0457e-21
					101.6	0.063	1.4406e-06		0.0059201	1.926e-06		0.0043358	3.8967e-08		0.0237	2.9163e-10		0.0018419	3.9688e-08		0.0051546	6.806e-21
					102	0.0611	1.3503e-06		0.0056655	1.8046e-06		0.0041484	3.62e-08		0.023	2.6544e-10		0.0017589	3.702e-08		0.0049458	5.7595e-21
					102.4	0.0592	1.2657e-06		0.0054219	1.691e-06		0.0039691	3.3634e-08		0.0223	2.4164e-10		0.0016797	3.4536e-08		0.0047455	4.8755e-21
					102.8	0.0574	1.1865e-06		0.0051886	1.5847e-06		0.0037976	3.1255e-08		0.0216	2.2001e-10		0.001604	3.2223e-08		0.0045532	4.1287e-21
					103.2	0.0556	1.1125e-06		0.0049654	1.4852e-06		0.0036334	2.9047e-08		0.0209	2.0035e-10		0.0015318	3.0069e-08		0.0043688	3.4976e-21
					103.6	0.0539	1.0431e-06		0.0047516	1.3921e-06		0.0034764	2.6999e-08		0.0203	1.8248e-10		0.0014629	2.8062e-08		0.0041918	2.9639e-21
					104	0.0522	9.7814e-07		0.0045471	1.305e-06		0.0033261	2.5098e-08		0.0196	1.6623e-10		0.0013971	2.6193e-08		0.0040221	2.5126e-21
					104.4	0.0506	9.1733e-07		0.0043512	1.2235e-06		0.0031823	2.3334e-08		0.019	1.5145e-10		0.0013342	2.4452e-08		0.0038592	2.1307e-21
					104.8	0.0491	8.6039e-07		0.0041638	1.1471e-06		0.0030447	2.1697e-08		0.0184	1.3801e-10		0.0012743	2.2829e-08		0.0037029	1.8075e-21
					105.2	0.0476	8.0706e-07		0.0039844	1.0756e-06		0.0029131	2.0178e-08		0.0178	1.2579e-10		0.001217	2.1316e-08		0.003553	1.5338e-21
					105.6	0.0461	7.571e-07		0.0038127	1.0087e-06		0.0027871	1.8767e-08		0.0173	1.1466e-10		0.0011623	1.9907e-08		0.0034091	1.302e-21
					106	0.0447	7.1031e-07		0.0036484	9.4598e-07		0.0026667	1.7457e-08		0.0167	1.0454e-10		0.0011101	1.8592e-08		0.0032712	1.1057e-21
					106.4	0.0433	6.6648e-07		0.0034912	8.8727e-07		0.0025514	1.624e-08		0.0162	9.5322e-11		0.0010603	1.7367e-08		0.0031388	9.3923e-22
					106.8	0.0419	6.2541e-07		0.0033407	8.3228e-07		0.0024411	1.5111e-08		0.0157	8.6933e-11		0.0010127	1.6225e-08		0.0030118	7.9812e-22
					107.2	0.0406	5.8693e-07		0.0031966	7.8078e-07		0.0023356	1.4061e-08		0.0152	7.9296e-11		0.00096727	1.516e-08		0.0028899	6.7844e-22
					107.6	0.0394	5.5087e-07		0.0030588	7.3253e-07		0.0022346	1.3086e-08		0.0147	7.2341e-11		0.0009239	1.4166e-08		0.002773	5.7689e-22
					108	0.0381	5.1707e-07		0.0029269	6.8733e-07		0.0021381	1.2181e-08		0.0143	6.6007e-11		0.00088249	1.3239e-08		0.0026609	4.9071e-22
					108.4	0.037	4.854e-07		0.0028007	6.4497e-07		0.0020457	1.1339e-08		0.0138	6.0237e-11		0.00084296	1.2375e-08		0.0025533	4.1754e-22
					108.8	0.0358	4.557e-07		0.0026799	6.0528e-07		0.0019573	1.0557e-08		0.0134	5.498e-11		0.00080521	1.1568e-08		0.0024501	3.554e-22
					109.2	0.0347	4.2787e-07		0.0025643	5.6809e-07		0.0018727	9.8296e-09		0.013	5.019e-11		0.00076917	1.0815e-08		0.0023511	3.0261e-22
					109.6	0.0336	4.0177e-07		0.0024537	5.3323e-07		0.0017919	9.1538e-09		0.0126	4.5825e-11		0.00073476	1.0112e-08		0.0022561	2.5774e-22
					110	0.0325	3.7731e-07		0.0023479	5.0056e-07		0.0017145	8.5255e-09		0.0122	4.1846e-11		0.00070191	9.4567e-09		0.002165	2.196e-22
					110.4	0.0315	3.5436e-07		0.0022466	4.6993e-07		0.0016404	7.9413e-09		0.0118	3.8218e-11		0.00067053	8.8445e-09		0.0020776	1.8717e-22
					110.8	0.0305	3.3284e-07		0.0021497	4.4122e-07		0.0015696	7.398e-09		0.0114	3.4911e-11		0.00064058	8.273e-09		0.0019937	1.5957e-22
					111.2	0.0296	3.1266e-07		0.002057	4.143e-07		0.0015019	6.8927e-09		0.0111	3.1894e-11		0.00061198	7.7393e-09		0.0019132	1.3609e-22
					111.6	0.0286	2.9373e-07		0.0019683	3.8905e-07		0.0014371	6.4227e-09		0.0107	2.9143e-11		0.00058466	7.241e-09		0.001836	1.161e-22
					112	0.0277	2.7597e-07		0.0018834	3.6538e-07		0.0013751	5.9855e-09		0.0104	2.6633e-11		0.00055858	6.7755e-09		0.001762	9.9078e-23
					112.4	0.0269	2.5931e-07		0.0018022	3.4318e-07		0.0013157	5.5787e-09		0.0101	2.4343e-11		0.00053368	6.3407e-09		0.001691	8.4579e-23
					112.8	0.026	2.4368e-07		0.0017245	3.2236e-07		0.001259	5.2002e-09		0.0097592	2.2254e-11		0.0005099	5.9346e-09		0.0016228	7.2225e-23
					113.2	0.0252	2.2902e-07		0.0016501	3.0283e-07		0.0012047	4.848e-09		0.0094544	2.0347e-11		0.00048719	5.5551e-09		0.0015574	6.1694e-23
					113.6	0.0244	2.1525e-07		0.001579	2.8451e-07		0.0011528	4.5201e-09		0.0091591	1.8606e-11		0.0004655	5.2005e-09		0.0014947	5.2716e-23
					114	0.0236	2.0233e-07		0.0015109	2.6732e-07		0.0011031	4.215e-09		0.0088731	1.7017e-11		0.00044479	4.8691e-09		0.0014345	4.5058e-23
					114.4	0.0229	1.9021e-07		0.0014458	2.5119e-07		0.0010556	3.9308e-09		0.0085961	1.5566e-11		0.00042501	4.5593e-09		0.0013768	3.8525e-23
					114.8	0.0222	1.7882e-07		0.0013835	2.3606e-07		0.0010101	3.6663e-09		0.0083277	1.4241e-11		0.00040613	4.2698e-09		0.0013214	3.2949e-23
					115.2	0.0215	1.6814e-07		0.0013238	2.2186e-07		0.00096663	3.42e-09		0.0080678	1.303e-11		0.00038809	3.9991e-09		0.0012682	2.8189e-23
					115.6	0.0208	1.5811e-07		0.0012668	2.0853e-07		0.00092502	3.1906e-09		0.007816	1.1925e-11		0.00037086	3.746e-09		0.0012172	2.4124e-23
					116	0.0201	1.4869e-07		0.0012122	1.9602e-07		0.00088521	2.977e-09		0.0075721	1.0914e-11		0.00035441	3.5094e-09		0.0011683	2.0651e-23
					116.4	0.0195	1.3984e-07		0.00116	1.8428e-07		0.00084713	2.7779e-09		0.0073359	9.9912e-12		0.00033869	3.288e-09		0.0011214	1.7684e-23
					116.8	0.0189	1.3153e-07		0.0011101	1.7325e-07		0.0008107	2.5925e-09		0.0071071	9.1474e-12		0.00032369	3.081e-09		0.0010764	1.5148e-23
					117.2	0.0183	1.2373e-07		0.0010623	1.629e-07		0.00077585	2.4197e-09		0.0068855	8.3762e-12		0.00030935	2.8874e-09		0.0010332	1.2979e-23
					117.6	0.0177	1.164e-07		0.0010165	1.5318e-07		0.00074251	2.2587e-09		0.0066709	7.6712e-12		0.00029566	2.7062e-09		0.0009917	1.1124e-23
					118	0.0171	1.0951e-07		0.00097278	1.4406e-07		0.00071061	2.1087e-09		0.0064629	7.0265e-12		0.00028258	2.5367e-09		0.00095193	9.5374e-24
					118.4	0.0166	1.0305e-07		0.00093092	1.3549e-07		0.00068009	1.9689e-09		0.0062616	6.437e-12		0.00027009	2.3781e-09		0.00091377	8.1793e-24
					118.8	0.0161	9.6968e-08		0.00089087	1.2744e-07		0.00065089	1.8385e-09		0.0060665	5.8978e-12		0.00025816	2.2296e-09		0.00087716	7.0167e-24
					119.2	0.0155	9.1257e-08		0.00085256	1.1988e-07		0.00062296	1.717e-09		0.0058776	5.4045e-12		0.00024676	2.0907e-09		0.00084203	6.0211e-24
					119.6	0.015	8.589e-08		0.00081589	1.1278e-07		0.00059624	1.6037e-09		0.0056946	4.9532e-12		0.00023587	1.9606e-09		0.00080832	5.1683e-24
					120	0.0146	8.0846e-08		0.00078082	1.061e-07		0.00057067	1.498e-09		0.0055173	4.5403e-12		0.00022547	1.8388e-09		0.00077598	4.4376e-24
					120.4	0.0141	7.6105e-08		0.00074726	9.9835e-08		0.00054621	1.3994e-09		0.0053456	4.1624e-12		0.00021553	1.7248e-09		0.00074494	3.8113e-24
					120.8	0.0137	7.1649e-08		0.00071515	9.3946e-08		0.0005228	1.3075e-09		0.0051793	3.8165e-12		0.00020604	1.618e-09		0.00071516	3.2744e-24
					121.2	0.0132	6.7459e-08		0.00068443	8.8411e-08		0.00050041	1.2218e-09		0.0050183	3.4999e-12		0.00019697	1.5181e-09		0.00068659	2.8139e-24
					121.6	0.0128	6.352e-08		0.00065504	8.321e-08		0.00047899	1.1418e-09		0.0048623	3.2099e-12		0.00018831	1.4244e-09		0.00065917	2.4189e-24
					122	0.0124	5.9816e-08		0.00062692	7.8321e-08		0.00045849	1.0671e-09		0.0047112	2.9445e-12		0.00018003	1.3367e-09		0.00063286	2.0799e-24
					122.4	0.012	5.6334e-08		0.00060001	7.3726e-08		0.00043888	9.975e-10		0.0045648	2.7013e-12		0.00017212	1.2545e-09		0.00060761	1.7889e-24
					122.8	0.0116	5.3058e-08		0.00057427	6.9407e-08		0.00042011	9.325e-10		0.004423	2.4786e-12		0.00016457	1.1775e-09		0.00058338	1.5391e-24
					123.2	0.0112	4.9978e-08		0.00054963	6.5346e-08		0.00040215	8.7184e-10		0.0042857	2.2746e-12		0.00015735	1.1053e-09		0.00056013	1.3246e-24
					123.6	0.0109	4.708e-08		0.00052607	6.1528e-08		0.00038497	8.1521e-10		0.0041527	2.0877e-12		0.00015045	1.0377e-09		0.00053782	1.1402e-24
					124	0.0105	4.4355e-08		0.00050352	5.7938e-08		0.00036854	7.6234e-10		0.0040238	1.9164e-12		0.00014386	9.7431e-10		0.00051641	9.8183e-25
					124.4	0.0102	4.1791e-08		0.00048194	5.4562e-08		0.00035281	7.1298e-10		0.003899	1.7594e-12		0.00013756	9.149e-10		0.00049586	8.4567e-25
					124.8	0.0098605	3.9378e-08		0.0004613	5.1388e-08		0.00033775	6.6688e-10		0.0037782	1.6154e-12		0.00013154	8.592e-10		0.00047614	7.286e-25
					125.2	0.0095443	3.7108e-08		0.00044154	4.8402e-08		0.00032335	6.2384e-10		0.0036611	1.4835e-12		0.00012579	8.0698e-10		0.00045721	6.2791e-25
					125.6	0.0092382	3.4972e-08		0.00042264	4.5593e-08		0.00030957	5.8363e-10		0.0035476	1.3625e-12		0.0001203	7.5802e-10		0.00043905	5.4129e-25
					126	0.0089419	3.2962e-08		0.00040456	4.2952e-08		0.00029638	5.4608e-10		0.0034378	1.2516e-12		0.00011504	7.121e-10		0.00042161	4.6674e-25
					126.4	0.0086549	3.107e-08		0.00038725	4.0466e-08		0.00028376	5.11e-10		0.0033314	1.1499e-12		0.00011003	6.6903e-10		0.00040488	4.0257e-25
					126.8	0.0083771	2.9289e-08		0.0003707	3.8128e-08		0.00027168	4.7822e-10		0.0032283	1.0565e-12		0.00010523	6.2863e-10		0.00038882	3.4732e-25
					127.2	0.0081082	2.7612e-08		0.00035485	3.5928e-08		0.00026013	4.4759e-10		0.0031284	9.7093e-13		0.00010064	5.9074e-10		0.00037341	2.9973e-25
					127.6	0.0078478	2.6034e-08		0.00033969	3.3857e-08		0.00024907	4.1897e-10		0.0030317	8.9237e-13		9.6262e-05	5.5519e-10		0.00035862	2.5873e-25
					128	0.0075957	2.4548e-08		0.00032518	3.1909e-08		0.00023848	3.9222e-10		0.002938	8.2028e-13		9.2075e-05	5.2183e-10		0.00034442	2.234e-25
					128.4	0.0073517	2.3149e-08		0.0003113	3.0075e-08		0.00022835	3.6722e-10		0.0028473	7.5412e-13		8.8072e-05	4.9052e-10		0.00033079	1.9295e-25
					128.8	0.0071154	2.1831e-08		0.00029801	2.8349e-08		0.00021866	3.4385e-10		0.0027593	6.9338e-13		8.4246e-05	4.6115e-10		0.00031771	1.6669e-25
					129.2	0.0068867	2.059e-08		0.0002853	2.6724e-08		0.00020938	3.2199e-10		0.0026742	6.3763e-13		8.0589e-05	4.3357e-10		0.00030515	1.4405e-25
					129.6	0.0066653	1.9422e-08		0.00027314	2.5195e-08		0.0002005	3.0156e-10		0.0025917	5.8643e-13		7.7093e-05	4.0769e-10		0.0002931	1.2451e-25
					130	0.006451	1.8321e-08		0.0002615	2.3755e-08		0.000192	2.8246e-10		0.0025118	5.3942e-13		7.3751e-05	3.8339e-10		0.00028153	1.0765e-25
					130.4	0.0062436	1.7284e-08		0.00025036	2.2399e-08		0.00018387	2.6459e-10		0.0024343	4.9625e-13		7.0556e-05	3.6058e-10		0.00027042	9.3102e-26
					130.8	0.0060428	1.6307e-08		0.00023969	2.1122e-08		0.00017608	2.4788e-10		0.0023593	4.5659e-13		6.7502e-05	3.3916e-10		0.00025976	8.0539e-26
					131.2	0.0058484	1.5387e-08		0.00022949	1.992e-08		0.00016863	2.3225e-10		0.0022867	4.2015e-13		6.4583e-05	3.1904e-10		0.00024952	6.9689e-26
					131.6	0.0056602	1.4519e-08		0.00021973	1.8787e-08		0.0001615	2.1762e-10		0.0022163	3.8668e-13		6.1791e-05	3.0015e-10		0.0002397	6.0317e-26
					132	0.0054781	1.3702e-08		0.00021038	1.7721e-08		0.00015467	2.0394e-10		0.0021481	3.5591e-13		5.9123e-05	2.824e-10		0.00023026	5.2218e-26
					132.4	0.0053018	1.2932e-08		0.00020144	1.6716e-08		0.00014814	1.9114e-10		0.0020821	3.2764e-13		5.6571e-05	2.6573e-10		0.00022121	4.5219e-26
					132.8	0.0051312	1.2206e-08		0.00019288	1.577e-08		0.00014188	1.7916e-10		0.0020181	3.0166e-13		5.4132e-05	2.5007e-10		0.00021251	3.9168e-26
					133.2	0.0049661	1.1522e-08		0.00018469	1.4878e-08		0.0001359	1.6795e-10		0.0019561	2.7777e-13		5.1799e-05	2.3535e-10		0.00020416	3.3935e-26
					133.6	0.0048062	1.0877e-08		0.00017685	1.4038e-08		0.00013017	1.5745e-10		0.001896	2.558e-13		4.9569e-05	2.2153e-10		0.00019615	2.9409e-26
					134	0.0046515	1.0269e-08		0.00016935	1.3247e-08		0.00012468	1.4763e-10		0.0018378	2.3561e-13		4.7436e-05	2.0853e-10		0.00018845	2.5493e-26
					134.4	0.0045018	9.6958e-09		0.00016216	1.2501e-08		0.00011943	1.3843e-10		0.0017815	2.1703e-13		4.5397e-05	1.9632e-10		0.00018106	2.2104e-26
					134.8	0.0043569	9.1554e-09		0.00015529	1.1798e-08		0.0001144	1.2982e-10		0.0017268	1.9995e-13		4.3446e-05	1.8484e-10		0.00017397	1.9171e-26
					135.2	0.0042166	8.6457e-09		0.00014871	1.1135e-08		0.00010958	1.2176e-10		0.0016739	1.8423e-13		4.1581e-05	1.7405e-10		0.00016716	1.6631e-26
					135.6	0.0040808	8.1651e-09		0.00014241	1.0511e-08		0.00010498	1.142e-10		0.0016227	1.6977e-13		3.9798e-05	1.6391e-10		0.00016062	1.4431e-26
					136	0.0039495	7.7119e-09		0.00013639	9.9218e-09		0.00010056	1.0713e-10		0.001573	1.5647e-13		3.8092e-05	1.5437e-10		0.00015433	1.2525e-26
					136.4	0.0038223	7.2843e-09		0.00013062	9.3669e-09		9.6341e-05	1.0051e-10		0.0015249	1.4423e-13		3.6461e-05	1.454e-10		0.0001483	1.0873e-26
					136.8	0.0036992	6.8811e-09		0.00012509	8.8436e-09		9.2296e-05	9.4303e-11		0.0014782	1.3296e-13		3.49e-05	1.3696e-10		0.00014251	9.4422e-27
					137.2	0.0035801	6.5007e-09		0.00011981	8.3503e-09		8.8424e-05	8.8489e-11		0.0014331	1.2259e-13		3.3408e-05	1.2903e-10		0.00013695	8.2013e-27
					137.6	0.0034649	6.1418e-09		0.00011475	7.8851e-09		8.4717e-05	8.3042e-11		0.0013893	1.1304e-13		3.198e-05	1.2157e-10		0.00013161	7.1252e-27
					138	0.0033533	5.8032e-09		0.0001099	7.4464e-09		8.1167e-05	7.7938e-11		0.0013469	1.0425e-13		3.0615e-05	1.1455e-10		0.00012648	6.1919e-27
					138.4	0.0032453	5.4837e-09		0.00010526	7.0326e-09		7.7768e-05	7.3155e-11		0.0013058	9.6149e-14		2.9309e-05	1.0794e-10		0.00012155	5.3821e-27
					138.8	0.0031409	5.1821e-09		0.00010082	6.6424e-09		7.4514e-05	6.8672e-11		0.0012659	8.8692e-14		2.8059e-05	1.0173e-10		0.00011682	4.6793e-27
					139.2	0.0030398	4.8976e-09		9.6575e-05	6.2743e-09		7.1397e-05	6.447e-11		0.0012274	8.1825e-14		2.6864e-05	9.5882e-11		0.00011228	4.0693e-27
					139.6	0.0029419	4.629e-09		9.2506e-05	5.9271e-09		6.8413e-05	6.0531e-11		0.00119	7.5498e-14		2.5721e-05	9.038e-11		0.00010791	3.5397e-27
					140	0.0028472	4.3756e-09		8.8611e-05	5.5995e-09		6.5555e-05	5.6838e-11		0.0011537	6.9669e-14		2.4627e-05	8.5201e-11		0.00010372	3.0797e-27
					140.4	0.0027556	4.1363e-09		8.4882e-05	5.2904e-09		6.2819e-05	5.3375e-11		0.0011186	6.4298e-14		2.3581e-05	8.0327e-11		9.9693e-05	2.6802e-27
					140.8	0.0026669	3.9104e-09		8.1312e-05	4.9988e-09		6.0198e-05	5.0128e-11		0.0010846	5.9348e-14		2.2579e-05	7.5739e-11		9.5826e-05	2.333e-27
					141.2	0.0025811	3.6971e-09		7.7894e-05	4.7236e-09		5.7688e-05	4.7084e-11		0.0010517	5.4786e-14		2.1621e-05	7.1419e-11		9.2111e-05	2.0313e-27
					141.6	0.002498	3.4958e-09		7.4621e-05	4.4639e-09		5.5285e-05	4.4228e-11		0.0010197	5.0581e-14		2.0705e-05	6.7352e-11		8.8543e-05	1.769e-27
					142	0.0024176	3.3056e-09		7.1488e-05	4.2188e-09		5.2983e-05	4.1549e-11		0.00098875	4.6704e-14		1.9828e-05	6.3522e-11		8.5115e-05	1.541e-27
					142.4	0.0023398	3.1261e-09		6.8487e-05	3.9875e-09		5.0778e-05	3.9037e-11		0.00095875	4.313e-14		1.8989e-05	5.9916e-11		8.1823e-05	1.3427e-27
					142.8	0.0022646	2.9565e-09		6.5615e-05	3.7692e-09		4.8666e-05	3.668e-11		0.00092968	3.9834e-14		1.8186e-05	5.6519e-11		7.866e-05	1.1701e-27
					143.2	0.0021917	2.7964e-09		6.2864e-05	3.563e-09		4.6644e-05	3.4468e-11		0.0009015	3.6794e-14		1.7417e-05	5.332e-11		7.5621e-05	1.02e-27
					143.6	0.0021212	2.6451e-09		6.023e-05	3.3684e-09		4.4707e-05	3.2393e-11		0.0008742	3.399e-14		1.6682e-05	5.0307e-11		7.2702e-05	8.8933e-28
					144	0.002053	2.5022e-09		5.7708e-05	3.1847e-09		4.2851e-05	3.0445e-11		0.00084774	3.1404e-14		1.5978e-05	4.7468e-11		6.9897e-05	7.7559e-28
					144.4	0.001987	2.3672e-09		5.5293e-05	3.0112e-09		4.1074e-05	2.8617e-11		0.00082209	2.9018e-14		1.5304e-05	4.4793e-11		6.7203e-05	6.7655e-28
					144.8	0.0019231	2.2396e-09		5.2981e-05	2.8474e-09		3.9371e-05	2.6902e-11		0.00079724	2.6817e-14		1.466e-05	4.2273e-11		6.4614e-05	5.9029e-28
					145.2	0.0018613	2.1191e-09		5.0766e-05	2.6927e-09		3.774e-05	2.5291e-11		0.00077315	2.4785e-14		1.4043e-05	3.9899e-11		6.2127e-05	5.1515e-28
					145.6	0.0018015	2.0052e-09		4.8645e-05	2.5466e-09		3.6178e-05	2.378e-11		0.0007498	2.291e-14		1.3452e-05	3.7661e-11		5.9737e-05	4.4967e-28
					146	0.0017436	1.8976e-09		4.6614e-05	2.4086e-09		3.4682e-05	2.236e-11		0.00072717	2.1179e-14		1.2887e-05	3.5552e-11		5.7441e-05	3.9261e-28
					146.4	0.0016876	1.7959e-09		4.4669e-05	2.2782e-09		3.3248e-05	2.1028e-11		0.00070524	1.9582e-14		1.2346e-05	3.3563e-11		5.5234e-05	3.4286e-28
					146.8	0.0016334	1.6998e-09		4.2806e-05	2.1551e-09		3.1874e-05	1.9776e-11		0.00068398	1.8107e-14		1.1828e-05	3.1689e-11		5.3114e-05	2.9949e-28
					147.2	0.0015809	1.6089e-09		4.1022e-05	2.0387e-09		3.0559e-05	1.8601e-11		0.00066338	1.6745e-14		1.1332e-05	2.9922e-11		5.1077e-05	2.6166e-28
					147.6	0.0015301	1.5231e-09		3.9314e-05	1.9288e-09		2.9298e-05	1.7497e-11		0.00064341	1.5487e-14		1.0858e-05	2.8257e-11		4.9119e-05	2.2866e-28
					148	0.001481	1.4419e-09		3.7677e-05	1.825e-09		2.809e-05	1.646e-11		0.00062405	1.4325e-14		1.0403e-05	2.6686e-11		4.7238e-05	1.9987e-28
					148.4	0.0014335	1.3651e-09		3.611e-05	1.7269e-09		2.6933e-05	1.5486e-11		0.00060529	1.3253e-14		9.9684e-06	2.5205e-11		4.543e-05	1.7474e-28
					148.8	0.0013875	1.2925e-09		3.4608e-05	1.6341e-09		2.5824e-05	1.4571e-11		0.0005871	1.2261e-14		9.5519e-06	2.3808e-11		4.3693e-05	1.528e-28
					149.2	0.001343	1.2239e-09		3.317e-05	1.5465e-09		2.4761e-05	1.3711e-11		0.00056947	1.1346e-14		9.1532e-06	2.249e-11		4.2023e-05	1.3365e-28
					149.6	0.0012999	1.159e-09		3.1793e-05	1.4636e-09		2.3743e-05	1.2903e-11		0.00055238	1.05e-14		8.7714e-06	2.1247e-11		4.0418e-05	1.1692e-28
					150	0.0012582	1.0976e-09		3.0474e-05	1.3853e-09		2.2768e-05	1.2144e-11		0.00053581	9.7176e-15		8.4059e-06	2.0075e-11		3.8876e-05	1.0231e-28
					150.4	0.0012178	1.0395e-09		2.921e-05	1.3113e-09		2.1833e-05	1.143e-11		0.00051975	8.9949e-15		8.0559e-06	1.8969e-11		3.7393e-05	8.9548e-29
					150.8	0.0011788	9.8463e-10		2.7999e-05	1.2414e-09		2.0937e-05	1.076e-11		0.00050419	8.3269e-15		7.7207e-06	1.7925e-11		3.5969e-05	7.8392e-29
					151.2	0.001141	9.3269e-10		2.6839e-05	1.1752e-09		2.0079e-05	1.0129e-11		0.00048909	7.7094e-15		7.3998e-06	1.694e-11		3.4599e-05	6.8641e-29
					151.6	0.0011045	8.8355e-10		2.5728e-05	1.1127e-09		1.9256e-05	9.5366e-12		0.00047446	7.1385e-15		7.0924e-06	1.6011e-11		3.3283e-05	6.0115e-29
					152	0.0010691	8.3706e-10		2.4664e-05	1.0535e-09		1.8467e-05	8.9794e-12		0.00046028	6.6106e-15		6.7981e-06	1.5134e-11		3.2017e-05	5.266e-29
					152.4	0.0010348	7.9307e-10		2.3644e-05	9.9759e-10		1.7712e-05	8.4555e-12		0.00044653	6.1224e-15		6.5162e-06	1.4306e-11		3.0801e-05	4.614e-29
					152.8	0.0010017	7.5145e-10		2.2667e-05	9.447e-10		1.6988e-05	7.9629e-12		0.00043319	5.671e-15		6.2462e-06	1.3525e-11		2.9632e-05	4.0435e-29
					153.2	0.00096964	7.1207e-10		2.1731e-05	8.9468e-10		1.6294e-05	7.4996e-12		0.00042027	5.2533e-15		5.9876e-06	1.2787e-11		2.8508e-05	3.5443e-29
					153.6	0.00093861	6.748e-10		2.0834e-05	8.4737e-10		1.5628e-05	7.0639e-12		0.00040774	4.867e-15		5.74e-06	1.2091e-11		2.7427e-05	3.1074e-29
					154	0.00090858	6.3952e-10		1.9975e-05	8.0261e-10		1.4991e-05	6.654e-12		0.00039559	4.5096e-15		5.5028e-06	1.1433e-11		2.6388e-05	2.7249e-29
					154.4	0.00087952	6.0614e-10		1.9152e-05	7.6028e-10		1.4379e-05	6.2685e-12		0.00038381	4.1789e-15		5.2755e-06	1.0813e-11		2.5389e-05	2.39e-29
					154.8	0.0008514	5.7453e-10		1.8363e-05	7.2022e-10		1.3794e-05	5.9058e-12		0.00037239	3.8729e-15		5.0579e-06	1.0226e-11		2.4429e-05	2.0967e-29
					155.2	0.00082418	5.4461e-10		1.7607e-05	6.8233e-10		1.3232e-05	5.5646e-12		0.00036131	3.5896e-15		4.8494e-06	9.6726e-12		2.3506e-05	1.8398e-29
					155.6	0.00079784	5.1629e-10		1.6883e-05	6.4647e-10		1.2694e-05	5.2436e-12		0.00035057	3.3275e-15		4.6496e-06	9.1497e-12		2.2618e-05	1.6147e-29
					156	0.00077235	4.8948e-10		1.6189e-05	6.1254e-10		1.2178e-05	4.9414e-12		0.00034016	3.0848e-15		4.4583e-06	8.6557e-12		2.1765e-05	1.4175e-29
					156.4	0.00074768	4.6409e-10		1.5523e-05	5.8043e-10		1.1683e-05	4.6571e-12		0.00033007	2.8602e-15		4.2749e-06	8.1891e-12		2.0944e-05	1.2445e-29
					156.8	0.00072381	4.4004e-10		1.4886e-05	5.5005e-10		1.1209e-05	4.3895e-12		0.00032028	2.6521e-15		4.0993e-06	7.7482e-12		2.0155e-05	1.0929e-29
					157.2	0.00070071	4.1728e-10		1.4275e-05	5.2129e-10		1.0754e-05	4.1377e-12		0.00031078	2.4595e-15		3.931e-06	7.3317e-12		1.9396e-05	9.6002e-30
					157.6	0.00067835	3.9572e-10		1.369e-05	4.9407e-10		1.0318e-05	3.9006e-12		0.00030158	2.2811e-15		3.7698e-06	6.9381e-12		1.8666e-05	8.4342e-30
					158	0.00065671	3.7529e-10		1.3129e-05	4.683e-10		9.8999e-06	3.6774e-12		0.00029265	2.1159e-15		3.6153e-06	6.5662e-12		1.7965e-05	7.4114e-30
					158.4	0.00063576	3.5595e-10		1.2591e-05	4.439e-10		9.4991e-06	3.4673e-12		0.00028399	1.9629e-15		3.4673e-06	6.2147e-12		1.729e-05	6.514e-30
					158.8	0.0006155	3.3763e-10		1.2076e-05	4.2081e-10		9.1149e-06	3.2694e-12		0.0002756	1.8211e-15		3.3254e-06	5.8826e-12		1.6641e-05	5.7263e-30
					159.2	0.00059588	3.2027e-10		1.1582e-05	3.9895e-10		8.7464e-06	3.0831e-12		0.00026746	1.6897e-15		3.1895e-06	5.5686e-12		1.6017e-05	5.035e-30
					159.6	0.0005769	3.0383e-10		1.1109e-05	3.7824e-10		8.3931e-06	2.9076e-12		0.00025956	1.568e-15		3.0592e-06	5.2718e-12		1.5417e-05	4.4279e-30
					160	0.00055852	2.8825e-10		1.0655e-05	3.5864e-10		8.0544e-06	2.7424e-12		0.0002519	1.4552e-15		2.9344e-06	4.9912e-12		1.4839e-05	3.8949e-30
					160.4	0.00054074	2.7349e-10		1.022e-05	3.4007e-10		7.7295e-06	2.5868e-12		0.00024448	1.3507e-15		2.8147e-06	4.7259e-12		1.4284e-05	3.4267e-30
					160.8	0.00052353	2.595e-10		9.8036e-06	3.2249e-10		7.418e-06	2.4401e-12		0.00023728	1.2538e-15		2.7e-06	4.4751e-12		1.375e-05	3.0154e-30
					161.2	0.00050687	2.4624e-10		9.404e-06	3.0584e-10		7.1192e-06	2.302e-12		0.00023029	1.1639e-15		2.5901e-06	4.2379e-12		1.3236e-05	2.6539e-30
					161.6	0.00049075	2.3368e-10		9.021e-06	2.9007e-10		6.8327e-06	2.1719e-12		0.00022352	1.0807e-15		2.4848e-06	4.0136e-12		1.2742e-05	2.3363e-30
					162	0.00047515	2.2177e-10		8.6538e-06	2.7512e-10		6.5579e-06	2.0493e-12		0.00021694	1.0034e-15		2.3838e-06	3.8015e-12		1.2267e-05	2.0571e-30
					162.4	0.00046005	2.1048e-10		8.3018e-06	2.6097e-10		6.2944e-06	1.9338e-12		0.00021057	9.3183e-16		2.287e-06	3.6008e-12		1.181e-05	1.8116e-30
					162.8	0.00044543	1.9979e-10		7.9643e-06	2.4756e-10		6.0416e-06	1.8249e-12		0.00020439	8.6543e-16		2.1943e-06	3.411e-12		1.137e-05	1.5957e-30
					163.2	0.00043128	1.8964e-10		7.6408e-06	2.3486e-10		5.7992e-06	1.7223e-12		0.00019839	8.0384e-16		2.1053e-06	3.2315e-12		1.0947e-05	1.4058e-30
					163.6	0.00041759	1.8003e-10		7.3306e-06	2.2282e-10		5.5666e-06	1.6256e-12		0.00019258	7.4671e-16		2.0201e-06	3.0617e-12		1.0539e-05	1.2388e-30
					164	0.00040434	1.7091e-10		7.0332e-06	2.1141e-10		5.3436e-06	1.5345e-12		0.00018693	6.9371e-16		1.9383e-06	2.901e-12		1.0148e-05	1.0918e-30
					164.4	0.00039151	1.6227e-10		6.7481e-06	2.006e-10		5.1296e-06	1.4486e-12		0.00018146	6.4454e-16		1.86e-06	2.7489e-12		9.7711e-06	9.624e-31
					164.8	0.00037909	1.5407e-10		6.4747e-06	1.9036e-10		4.9244e-06	1.3676e-12		0.00017615	5.9892e-16		1.7848e-06	2.6051e-12		9.4085e-06	8.4853e-31
					165.2	0.00036707	1.463e-10		6.2126e-06	1.8065e-10		4.7275e-06	1.2912e-12		0.000171	5.5658e-16		1.7128e-06	2.4689e-12		9.0597e-06	7.4827e-31
					165.6	0.00035544	1.3893e-10		5.9613e-06	1.7145e-10		4.5387e-06	1.2192e-12		0.00016601	5.1728e-16		1.6437e-06	2.34e-12		8.7241e-06	6.5999e-31
					166	0.00034418	1.3194e-10		5.7203e-06	1.6272e-10		4.3575e-06	1.1513e-12		0.00016116	4.8081e-16		1.5775e-06	2.2181e-12		8.4012e-06	5.8223e-31
					166.4	0.00033328	1.2531e-10		5.4892e-06	1.5445e-10		4.1837e-06	1.0873e-12		0.00015646	4.4696e-16		1.514e-06	2.1026e-12		8.0905e-06	5.1373e-31
					166.8	0.00032273	1.1902e-10		5.2675e-06	1.4661e-10		4.0169e-06	1.0269e-12		0.0001519	4.1553e-16		1.4531e-06	1.9933e-12		7.7915e-06	4.5338e-31
					167.2	0.00031252	1.1305e-10		5.055e-06	1.3918e-10		3.8569e-06	9.699e-13		0.00014747	3.8635e-16		1.3947e-06	1.8898e-12		7.5038e-06	4.0019e-31
					167.6	0.00030264	1.0739e-10		4.8512e-06	1.3213e-10		3.7034e-06	9.1617e-13		0.00014318	3.5925e-16		1.3387e-06	1.7919e-12		7.2269e-06	3.5331e-31
					168	0.00029307	1.0202e-10		4.6558e-06	1.2545e-10		3.5561e-06	8.6548e-13		0.00013901	3.3409e-16		1.285e-06	1.6991e-12		6.9604e-06	3.1197e-31
					168.4	0.00028381	9.6923e-11		4.4683e-06	1.1911e-10		3.4148e-06	8.1766e-13		0.00013497	3.1072e-16		1.2335e-06	1.6113e-12		6.704e-06	2.7553e-31
					168.8	0.00027484	9.2088e-11		4.2885e-06	1.131e-10		3.2792e-06	7.7254e-13		0.00013105	2.8901e-16		1.1841e-06	1.5281e-12		6.4572e-06	2.4339e-31
					169.2	0.00026616	8.75e-11		4.1161e-06	1.0741e-10		3.149e-06	7.2997e-13		0.00012725	2.6885e-16		1.1367e-06	1.4493e-12		6.2197e-06	2.1503e-31
					169.6	0.00025776	8.3145e-11		3.9507e-06	1.02e-10		3.0242e-06	6.8979e-13		0.00012355	2.5012e-16		1.0912e-06	1.3747e-12		5.9911e-06	1.9002e-31
					170	0.00024963	7.9013e-11		3.7921e-06	9.6873e-11		2.9044e-06	6.5188e-13		0.00011997	2.3271e-16		1.0476e-06	1.304e-12		5.7711e-06	1.6794e-31
					170.4	0.00024175	7.509e-11		3.64e-06	9.2009e-11		2.7894e-06	6.1609e-13		0.0001165	2.1654e-16		1.0058e-06	1.2371e-12		5.5593e-06	1.4846e-31
					170.8	0.00023413	7.1367e-11		3.494e-06	8.7395e-11		2.679e-06	5.8232e-13		0.00011312	2.0151e-16		9.6572e-07	1.1736e-12		5.3555e-06	1.3126e-31
					171.2	0.00022676	6.7833e-11		3.354e-06	8.3018e-11		2.5731e-06	5.5044e-13		0.00010985	1.8755e-16		9.2724e-07	1.1135e-12		5.1592e-06	1.1608e-31
					171.6	0.00021961	6.4478e-11		3.2198e-06	7.8865e-11		2.4715e-06	5.2034e-13		0.00010668	1.7456e-16		8.9032e-07	1.0566e-12		4.9704e-06	1.0267e-31
					172	0.0002127	6.1293e-11		3.0909e-06	7.4924e-11		2.3739e-06	4.9193e-13		0.0001036	1.625e-16		8.549e-07	1.0026e-12		4.7885e-06	9.0822e-32
					172.4	0.000206	5.8269e-11		2.9674e-06	7.1185e-11		2.2803e-06	4.651e-13		0.00010061	1.5128e-16		8.2093e-07	9.5148e-13		4.6135e-06	8.0358e-32
					172.8	0.00019952	5.5397e-11		2.8488e-06	6.7636e-11		2.1904e-06	4.3977e-13		9.7703e-05	1.4084e-16		7.8833e-07	9.0301e-13		4.445e-06	7.1113e-32
					173.2	0.00019325	5.267e-11		2.7351e-06	6.4269e-11		2.1041e-06	4.1585e-13		9.4887e-05	1.3115e-16		7.5705e-07	8.5708e-13		4.2828e-06	6.2943e-32
					173.6	0.00018717	5.0081e-11		2.6259e-06	6.1073e-11		2.0213e-06	3.9325e-13		9.2154e-05	1.2213e-16		7.2704e-07	8.1354e-13		4.1266e-06	5.5721e-32
					174	0.00018129	4.7622e-11		2.5212e-06	5.8039e-11		1.9418e-06	3.7192e-13		8.9502e-05	1.1374e-16		6.9824e-07	7.7227e-13		3.9763e-06	4.9337e-32
					174.4	0.0001756	4.5287e-11		2.4208e-06	5.516e-11		1.8655e-06	3.5177e-13		8.6928e-05	1.0593e-16		6.7061e-07	7.3314e-13		3.8315e-06	4.3692e-32
					174.8	0.00017009	4.3068e-11		2.3244e-06	5.2427e-11		1.7923e-06	3.3273e-13		8.4429e-05	9.8676e-17		6.4409e-07	6.9605e-13		3.6921e-06	3.8699e-32
					175.2	0.00016475	4.0961e-11		2.2319e-06	4.9832e-11		1.722e-06	3.1475e-13		8.2005e-05	9.1924e-17		6.1865e-07	6.6088e-13		3.5579e-06	3.4283e-32
					175.6	0.00015959	3.896e-11		2.1432e-06	4.7369e-11		1.6545e-06	2.9776e-13		7.9651e-05	8.5642e-17		5.9423e-07	6.2753e-13		3.4287e-06	3.0377e-32
					176	0.00015458	3.7058e-11		2.0581e-06	4.503e-11		1.5896e-06	2.8171e-13		7.7367e-05	7.9797e-17		5.7079e-07	5.9591e-13		3.3043e-06	2.692e-32
					176.4	0.00014974	3.5252e-11		1.9764e-06	4.2809e-11		1.5274e-06	2.6654e-13		7.515e-05	7.4358e-17		5.483e-07	5.6591e-13		3.1844e-06	2.3861e-32
					176.8	0.00014505	3.3535e-11		1.898e-06	4.07e-11		1.4677e-06	2.5221e-13		7.2998e-05	6.9296e-17		5.2671e-07	5.3747e-13		3.069e-06	2.1153e-32
					177.2	0.00014051	3.1904e-11		1.8227e-06	3.8698e-11		1.4103e-06	2.3866e-13		7.0909e-05	6.4584e-17		5.0599e-07	5.1049e-13		2.9579e-06	1.8755e-32
					177.6	0.00013611	3.0355e-11		1.7505e-06	3.6796e-11		1.3552e-06	2.2586e-13		6.8881e-05	6.0199e-17		4.8611e-07	4.849e-13		2.8509e-06	1.6633e-32
					178	0.00013185	2.8882e-11		1.6812e-06	3.499e-11		1.3023e-06	2.1377e-13		6.6913e-05	5.6116e-17		4.6702e-07	4.6062e-13		2.7479e-06	1.4753e-32
					178.4	0.00012773	2.7483e-11		1.6147e-06	3.3274e-11		1.2515e-06	2.0233e-13		6.5003e-05	5.2315e-17		4.4869e-07	4.3759e-13		2.6486e-06	1.3087e-32
					178.8	0.00012374	2.6152e-11		1.5509e-06	3.1645e-11		1.2028e-06	1.9152e-13		6.3148e-05	4.8776e-17		4.311e-07	4.1574e-13		2.553e-06	1.1612e-32
					179.2	0.00011988	2.4888e-11		1.4896e-06	3.0097e-11		1.1559e-06	1.813e-13		6.1348e-05	4.5481e-17		4.1422e-07	3.9501e-13		2.461e-06	1.0305e-32
					179.6	0.00011613	2.3686e-11		1.4308e-06	2.8626e-11		1.111e-06	1.7164e-13		5.96e-05	4.2412e-17		3.98e-07	3.7534e-13		2.3723e-06	9.1463e-33
					180	0.00011251	2.2544e-11		1.3744e-06	2.7229e-11		1.0678e-06	1.625e-13		5.7903e-05	3.9554e-17		3.8244e-07	3.5667e-13		2.2869e-06	8.1194e-33
					180.4	0.000109	2.1458e-11		1.3202e-06	2.5902e-11		1.0263e-06	1.5386e-13		5.6256e-05	3.6891e-17		3.675e-07	3.3895e-13		2.2046e-06	7.209e-33
					180.8	0.0001056	2.0426e-11		1.2682e-06	2.4641e-11		9.8646e-07	1.4569e-13		5.4657e-05	3.4411e-17		3.5315e-07	3.2213e-13		2.1253e-06	6.4017e-33
					181.2	0.00010231	1.9444e-11		1.2183e-06	2.3443e-11		9.482e-07	1.3797e-13		5.3104e-05	3.2101e-17		3.3938e-07	3.0617e-13		2.049e-06	5.6858e-33
					181.6	9.9126e-05	1.8511e-11		1.1704e-06	2.2304e-11		9.1145e-07	1.3066e-13		5.1596e-05	2.9948e-17		3.2616e-07	2.9102e-13		1.9755e-06	5.0508e-33
					182	9.604e-05	1.7623e-11		1.1244e-06	2.1222e-11		8.7615e-07	1.2375e-13		5.0133e-05	2.7943e-17		3.1346e-07	2.7664e-13		1.9046e-06	4.4875e-33
					182.4	9.3052e-05	1.6779e-11		1.0802e-06	2.0193e-11		8.4224e-07	1.1721e-13		4.8712e-05	2.6074e-17		3.0126e-07	2.6299e-13		1.8364e-06	3.9877e-33
					182.8	9.0158e-05	1.5977e-11		1.0378e-06	1.9216e-11		8.0967e-07	1.1103e-13		4.7332e-05	2.4332e-17		2.8955e-07	2.5002e-13		1.7706e-06	3.5441e-33
					183.2	8.7355e-05	1.5214e-11		9.971e-07	1.8287e-11		7.7839e-07	1.0518e-13		4.5993e-05	2.2708e-17		2.7831e-07	2.3772e-13		1.7073e-06	3.1504e-33
					183.6	8.4641e-05	1.4488e-11		9.5802e-07	1.7404e-11		7.4834e-07	9.9642e-14		4.4692e-05	2.1195e-17		2.6751e-07	2.2603e-13		1.6462e-06	2.8009e-33
					184	8.2013e-05	1.3797e-11		9.2051e-07	1.6564e-11		7.1947e-07	9.4404e-14		4.3429e-05	1.9784e-17		2.5714e-07	2.1493e-13		1.5874e-06	2.4905e-33
					184.4	7.9467e-05	1.314e-11		8.8448e-07	1.5766e-11		6.9173e-07	8.9448e-14		4.2202e-05	1.8469e-17		2.4718e-07	2.0439e-13		1.5308e-06	2.215e-33
					184.8	7.7002e-05	1.2515e-11		8.4989e-07	1.5007e-11		6.6508e-07	8.4757e-14		4.1011e-05	1.7243e-17		2.3761e-07	1.9438e-13		1.4762e-06	1.9702e-33
					185.2	7.4614e-05	1.1921e-11		8.1668e-07	1.4286e-11		6.3948e-07	8.0319e-14		3.9855e-05	1.6099e-17		2.2842e-07	1.8487e-13		1.4236e-06	1.7527e-33
					185.6	7.2301e-05	1.1355e-11		7.8479e-07	1.36e-11		6.1489e-07	7.6117e-14		3.8732e-05	1.5033e-17		2.196e-07	1.7584e-13		1.3729e-06	1.5596e-33
					186	7.0061e-05	1.0817e-11		7.5417e-07	1.2948e-11		5.9126e-07	7.2141e-14		3.7641e-05	1.4039e-17		2.1112e-07	1.6726e-13		1.3241e-06	1.3879e-33
					186.4	6.7892e-05	1.0305e-11		7.2476e-07	1.2327e-11		5.6855e-07	6.8377e-14		3.6582e-05	1.3111e-17		2.0298e-07	1.5911e-13		1.277e-06	1.2353e-33
					186.8	6.5791e-05	9.8182e-12		6.9652e-07	1.1737e-11		5.4673e-07	6.4813e-14		3.5554e-05	1.2246e-17		1.9515e-07	1.5137e-13		1.2316e-06	1.0997e-33
					187.2	6.3756e-05	9.3546e-12		6.694e-07	1.1176e-11		5.2577e-07	6.144e-14		3.4555e-05	1.1439e-17		1.8764e-07	1.4401e-13		1.1879e-06	9.7911e-34
					187.6	6.1785e-05	8.9134e-12		6.4336e-07	1.0643e-11		5.0563e-07	5.8246e-14		3.3585e-05	1.0686e-17		1.8042e-07	1.3702e-13		1.1458e-06	8.7189e-34
					188	5.9876e-05	8.4935e-12		6.1834e-07	1.0135e-11		4.8627e-07	5.5222e-14		3.2643e-05	9.9833e-18		1.7348e-07	1.3038e-13		1.1052e-06	7.7654e-34
					188.4	5.8027e-05	8.0938e-12		5.9432e-07	9.6523e-12		4.6767e-07	5.2358e-14		3.1727e-05	9.3277e-18		1.6682e-07	1.2406e-13		1.0661e-06	6.9172e-34
					188.8	5.6235e-05	7.7133e-12		5.7124e-07	9.1931e-12		4.4979e-07	4.9646e-14		3.0839e-05	8.716e-18		1.6042e-07	1.1806e-13		1.0283e-06	6.1627e-34
					189.2	5.45e-05	7.3512e-12		5.4908e-07	8.7561e-12		4.3261e-07	4.7078e-14		2.9976e-05	8.145e-18		1.5427e-07	1.1236e-13		9.92e-07	5.4913e-34
					189.6	5.282e-05	7.0065e-12		5.278e-07	8.3404e-12		4.161e-07	4.4645e-14		2.9137e-05	7.6121e-18		1.4836e-07	1.0694e-13		9.5696e-07	4.8938e-34
					190	5.1192e-05	6.6783e-12		5.0735e-07	7.9449e-12		4.0023e-07	4.2341e-14		2.8323e-05	7.1146e-18		1.4268e-07	1.0179e-13		9.2318e-07	4.362e-34
					190.4	4.9615e-05	6.3658e-12		4.8771e-07	7.5686e-12		3.8498e-07	4.0159e-14		2.7532e-05	6.6503e-18		1.3722e-07	9.6891e-14		8.9063e-07	3.8887e-34
					190.8	4.8087e-05	6.0683e-12		4.6884e-07	7.2105e-12		3.7032e-07	3.8091e-14		2.6763e-05	6.2167e-18		1.3198e-07	9.2235e-14		8.5924e-07	3.4672e-34
					191.2	4.6607e-05	5.785e-12		4.5072e-07	6.8697e-12		3.5623e-07	3.6133e-14		2.6017e-05	5.8119e-18		1.2694e-07	8.7808e-14		8.2899e-07	3.0919e-34
					191.6	4.5174e-05	5.5153e-12		4.3331e-07	6.5454e-12		3.4268e-07	3.4277e-14		2.5292e-05	5.434e-18		1.221e-07	8.3598e-14		7.9983e-07	2.7576e-34
					192	4.3785e-05	5.2584e-12		4.1659e-07	6.2368e-12		3.2967e-07	3.2519e-14		2.4588e-05	5.081e-18		1.1744e-07	7.9595e-14		7.7171e-07	2.4599e-34
					192.4	4.2439e-05	5.0138e-12		4.0052e-07	5.943e-12		3.1715e-07	3.0853e-14		2.3903e-05	4.7513e-18		1.1297e-07	7.5789e-14		7.446e-07	2.1946e-34
					192.8	4.1136e-05	4.7808e-12		3.8508e-07	5.6634e-12		3.0512e-07	2.9274e-14		2.3239e-05	4.4435e-18		1.0867e-07	7.2169e-14		7.1847e-07	1.9583e-34
					193.2	3.9873e-05	4.5589e-12		3.7025e-07	5.3972e-12		2.9356e-07	2.7778e-14		2.2593e-05	4.1559e-18		1.0454e-07	6.8727e-14		6.9327e-07	1.7476e-34
					193.6	3.865e-05	4.3475e-12		3.56e-07	5.1438e-12		2.8244e-07	2.636e-14		2.1966e-05	3.8872e-18		1.0057e-07	6.5452e-14		6.6898e-07	1.5599e-34
					194	3.7465e-05	4.1462e-12		3.4231e-07	4.9026e-12		2.7175e-07	2.5015e-14		2.1357e-05	3.6362e-18		9.6754e-08	6.2338e-14		6.4556e-07	1.3925e-34
					194.4	3.6317e-05	3.9544e-12		3.2916e-07	4.673e-12		2.6147e-07	2.3742e-14		2.0764e-05	3.4017e-18		9.3085e-08	5.9375e-14		6.2297e-07	1.2433e-34
					194.8	3.5205e-05	3.7717e-12		3.1652e-07	4.4543e-12		2.5159e-07	2.2534e-14		2.0189e-05	3.1826e-18		8.9558e-08	5.6557e-14		6.012e-07	1.1102e-34
					195.2	3.4127e-05	3.5976e-12		3.0437e-07	4.2462e-12		2.4209e-07	2.1389e-14		1.963e-05	2.9778e-18		8.6168e-08	5.3875e-14		5.802e-07	9.9158e-35
					195.6	3.3083e-05	3.4317e-12		2.927e-07	4.0479e-12		2.3296e-07	2.0304e-14		1.9087e-05	2.7864e-18		8.2908e-08	5.1324e-14		5.5995e-07	8.8572e-35
					196	3.2071e-05	3.2737e-12		2.8149e-07	3.8592e-12		2.2418e-07	1.9274e-14		1.856e-05	2.6076e-18		7.9775e-08	4.8897e-14		5.4042e-07	7.9129e-35
					196.4	3.1091e-05	3.1231e-12		2.7071e-07	3.6794e-12		2.1573e-07	1.8299e-14		1.8047e-05	2.4404e-18		7.6763e-08	4.6587e-14		5.2159e-07	7.0703e-35
					196.8	3.0141e-05	2.9796e-12		2.6035e-07	3.5082e-12		2.0761e-07	1.7373e-14		1.7549e-05	2.2841e-18		7.3867e-08	4.4389e-14		5.0343e-07	6.3183e-35
					197.2	2.9221e-05	2.8429e-12		2.504e-07	3.3451e-12		1.998e-07	1.6496e-14		1.7065e-05	2.138e-18		7.1082e-08	4.2297e-14		4.8591e-07	5.6472e-35
					197.6	2.8329e-05	2.7125e-12		2.4083e-07	3.1898e-12		1.9229e-07	1.5664e-14		1.6595e-05	2.0015e-18		6.8405e-08	4.0307e-14		4.6902e-07	5.0481e-35
					198	2.7465e-05	2.5883e-12		2.3164e-07	3.0419e-12		1.8507e-07	1.4874e-14		1.6138e-05	1.8737e-18		6.5831e-08	3.8412e-14		4.5273e-07	4.5132e-35
					198.4	2.6628e-05	2.4699e-12		2.228e-07	2.901e-12		1.7813e-07	1.4126e-14		1.5694e-05	1.7543e-18		6.3355e-08	3.6609e-14		4.3702e-07	4.0356e-35
					198.8	2.5816e-05	2.3571e-12		2.1431e-07	2.7667e-12		1.7145e-07	1.3416e-14		1.5262e-05	1.6426e-18		6.0975e-08	3.4892e-14		4.2186e-07	3.6091e-35
					199.2	2.503e-05	2.2495e-12		2.0614e-07	2.6389e-12		1.6503e-07	1.2742e-14		1.4843e-05	1.5382e-18		5.8686e-08	3.3258e-14		4.0724e-07	3.2281e-35
					199.6	2.4268e-05	2.1469e-12		1.983e-07	2.517e-12		1.5885e-07	1.2103e-14		1.4435e-05	1.4405e-18		5.6485e-08	3.1702e-14		3.9314e-07	2.8877e-35
					200	2.353e-05	2.0492e-12		1.9075e-07	2.4009e-12		1.5291e-07	1.1497e-14		1.4039e-05	1.3491e-18		5.4368e-08	3.0221e-14		3.7954e-07	2.5837e-35
					200.4	2.2815e-05	1.9559e-12		1.835e-07	2.2903e-12		1.4719e-07	1.0922e-14		1.3655e-05	1.2636e-18		5.2333e-08	2.881e-14		3.6642e-07	2.3119e-35
					200.8	2.2122e-05	1.8671e-12		1.7653e-07	2.1849e-12		1.4169e-07	1.0376e-14		1.3281e-05	1.1837e-18		5.0375e-08	2.7467e-14		3.5376e-07	2.0691e-35
					201.2	2.145e-05	1.7823e-12		1.6983e-07	2.0845e-12		1.364e-07	9.8579e-15		1.2917e-05	1.1088e-18		4.8492e-08	2.6189e-14		3.4155e-07	1.852e-35
					201.6	2.0799e-05	1.7015e-12		1.6339e-07	1.9887e-12		1.3132e-07	9.3664e-15		1.2564e-05	1.0388e-18		4.6681e-08	2.4971e-14		3.2977e-07	1.6579e-35
					202	2.0168e-05	1.6245e-12		1.572e-07	1.8975e-12		1.2642e-07	8.8999e-15		1.222e-05	9.733e-19		4.4939e-08	2.3811e-14		3.1841e-07	1.4844e-35
					202.4	1.9556e-05	1.551e-12		1.5125e-07	1.8106e-12		1.2172e-07	8.4572e-15		1.1887e-05	9.1198e-19		4.3263e-08	2.2706e-14		3.0745e-07	1.3292e-35
					202.8	1.8964e-05	1.4809e-12		1.4552e-07	1.7277e-12		1.1719e-07	8.037e-15		1.1562e-05	8.546e-19		4.1651e-08	2.1654e-14		2.9687e-07	1.1905e-35
					203.2	1.839e-05	1.414e-12		1.4002e-07	1.6487e-12		1.1283e-07	7.6382e-15		1.1247e-05	8.0088e-19		4.0101e-08	2.0652e-14		2.8666e-07	1.0663e-35
					203.6	1.7833e-05	1.3503e-12		1.3473e-07	1.5734e-12		1.0864e-07	7.2595e-15		1.094e-05	7.506e-19		3.8609e-08	1.9698e-14		2.7682e-07	9.5527e-36
					204	1.7293e-05	1.2895e-12		1.2964e-07	1.5016e-12		1.0461e-07	6.9001e-15		1.0642e-05	7.0354e-19		3.7175e-08	1.8788e-14		2.6731e-07	8.559e-36
					204.4	1.6771e-05	1.2315e-12		1.2475e-07	1.4332e-12		1.0073e-07	6.5588e-15		1.0353e-05	6.5947e-19		3.5794e-08	1.7922e-14		2.5815e-07	7.6697e-36
					204.8	1.6264e-05	1.1761e-12		1.2005e-07	1.3679e-12		9.6992e-08	6.2348e-15		1.0071e-05	6.1821e-19		3.4466e-08	1.7096e-14		2.493e-07	6.8738e-36
					205.2	1.5773e-05	1.1233e-12		1.1552e-07	1.3057e-12		9.34e-08	5.9272e-15		9.7976e-06	5.7958e-19		3.3189e-08	1.631e-14		2.4076e-07	6.1614e-36
					205.6	1.5297e-05	1.0729e-12		1.1117e-07	1.2464e-12		8.9943e-08	5.6351e-15		9.5316e-06	5.434e-19		3.196e-08	1.556e-14		2.3253e-07	5.5235e-36
					206	1.4835e-05	1.0249e-12		1.0699e-07	1.1898e-12		8.6617e-08	5.3577e-15		9.273e-06	5.0952e-19		3.0777e-08	1.4846e-14		2.2458e-07	4.9524e-36
					206.4	1.4388e-05	9.7901e-13		1.0297e-07	1.1359e-12		8.3417e-08	5.0942e-15		9.0217e-06	4.7779e-19		2.9639e-08	1.4166e-14		2.169e-07	4.441e-36
					206.8	1.3954e-05	9.3525e-13		9.9101e-08	1.0844e-12		8.0337e-08	4.844e-15		8.7773e-06	4.4806e-19		2.8544e-08	1.3517e-14		2.095e-07	3.9829e-36
					207.2	1.3534e-05	8.9349e-13		9.5381e-08	1.0354e-12		7.7373e-08	4.6063e-15		8.5397e-06	4.2022e-19		2.749e-08	1.2899e-14		2.0236e-07	3.5725e-36
					207.6	1.3127e-05	8.5364e-13		9.1803e-08	9.8861e-13		7.452e-08	4.3806e-15		8.3087e-06	3.9414e-19		2.6476e-08	1.2309e-14		1.9546e-07	3.2049e-36
					208	1.2732e-05	8.1561e-13		8.8362e-08	9.4398e-13		7.1775e-08	4.1662e-15		8.0841e-06	3.6971e-19		2.5501e-08	1.1748e-14		1.888e-07	2.8755e-36
					208.4	1.2349e-05	7.7931e-13		8.5052e-08	9.0142e-13		6.9133e-08	3.9625e-15		7.8658e-06	3.4681e-19		2.4562e-08	1.1212e-14		1.8238e-07	2.5803e-36
					208.8	1.1978e-05	7.4466e-13		8.1869e-08	8.6082e-13		6.659e-08	3.7689e-15		7.6535e-06	3.2536e-19		2.3658e-08	1.0702e-14		1.7618e-07	2.3158e-36
					209.2	1.1618e-05	7.1159e-13		7.8807e-08	8.2208e-13		6.4143e-08	3.5851e-15		7.4471e-06	3.0526e-19		2.2789e-08	1.0215e-14		1.7019e-07	2.0786e-36
					209.6	1.1269e-05	6.8003e-13		7.5862e-08	7.8513e-13		6.1787e-08	3.4104e-15		7.2464e-06	2.8642e-19		2.1952e-08	9.7514e-15		1.6442e-07	1.866e-36
					210	1.0931e-05	6.4989e-13		7.3028e-08	7.4988e-13		5.952e-08	3.2444e-15		7.0513e-06	2.6876e-19		2.1146e-08	9.3091e-15		1.5884e-07	1.6753e-36
					210.4	1.0603e-05	6.2112e-13		7.0303e-08	7.1625e-13		5.7338e-08	3.0867e-15		6.8615e-06	2.5221e-19		2.0371e-08	8.8873e-15		1.5346e-07	1.5044e-36
					210.8	1.0286e-05	5.9366e-13		6.7681e-08	6.8416e-13		5.5237e-08	2.9368e-15		6.677e-06	2.367e-19		1.9624e-08	8.485e-15		1.4826e-07	1.351e-36
					211.2	9.9777e-06	5.6744e-13		6.5159e-08	6.5354e-13		5.3214e-08	2.7943e-15		6.4976e-06	2.2216e-19		1.8906e-08	8.1014e-15		1.4324e-07	1.2135e-36
					211.6	9.679e-06	5.424e-13		6.2733e-08	6.2432e-13		5.1268e-08	2.6589e-15		6.3232e-06	2.0852e-19		1.8214e-08	7.7356e-15		1.384e-07	1.0901e-36
					212	9.3895e-06	5.1849e-13		6.0399e-08	5.9643e-13		4.9393e-08	2.5302e-15		6.1535e-06	1.9574e-19		1.7549e-08	7.3867e-15		1.3372e-07	9.7937e-37
					212.4	9.1087e-06	4.9566e-13		5.8153e-08	5.6982e-13		4.7589e-08	2.4079e-15		5.9886e-06	1.8375e-19		1.6908e-08	7.054e-15		1.2921e-07	8.8002e-37
					212.8	8.8365e-06	4.7386e-13		5.5992e-08	5.4443e-13		4.5852e-08	2.2916e-15		5.8281e-06	1.7251e-19		1.6291e-08	6.7365e-15		1.2485e-07	7.9085e-37
					213.2	8.5726e-06	4.5304e-13		5.3913e-08	5.2019e-13		4.418e-08	2.1811e-15		5.6721e-06	1.6197e-19		1.5697e-08	6.4337e-15		1.2064e-07	7.108e-37
					213.6	8.3168e-06	4.3316e-13		5.1913e-08	4.9705e-13		4.257e-08	2.076e-15		5.5204e-06	1.5209e-19		1.5125e-08	6.1449e-15		1.1658e-07	6.3895e-37
					214	8.0687e-06	4.1416e-13		4.9988e-08	4.7497e-13		4.102e-08	1.9761e-15		5.3729e-06	1.4282e-19		1.4575e-08	5.8693e-15		1.1266e-07	5.7443e-37
					214.4	7.8281e-06	3.9603e-13		4.8137e-08	4.5389e-13		3.9527e-08	1.8811e-15		5.2293e-06	1.3412e-19		1.4045e-08	5.6064e-15		1.0887e-07	5.165e-37
					214.8	7.5949e-06	3.787e-13		4.6355e-08	4.3376e-13		3.809e-08	1.7907e-15		5.0898e-06	1.2596e-19		1.3535e-08	5.3556e-15		1.0521e-07	4.6446e-37
					215.2	7.3687e-06	3.6215e-13		4.464e-08	4.1455e-13		3.6706e-08	1.7048e-15		4.954e-06	1.1831e-19		1.3043e-08	5.1162e-15		1.0168e-07	4.1773e-37
					215.6	7.1494e-06	3.4634e-13		4.299e-08	3.9621e-13		3.5373e-08	1.6231e-15		4.822e-06	1.1113e-19		1.257e-08	4.8878e-15		9.8268e-08	3.7575e-37
					216	6.9367e-06	3.3123e-13		4.1402e-08	3.787e-13		3.409e-08	1.5454e-15		4.6936e-06	1.0439e-19		1.2114e-08	4.6699e-15		9.4974e-08	3.3803e-37
					216.4	6.7305e-06	3.168e-13		3.9873e-08	3.6198e-13		3.2854e-08	1.4716e-15		4.5687e-06	9.8069e-20		1.1676e-08	4.4619e-15		9.1793e-08	3.0413e-37
					216.8	6.5305e-06	3.0301e-13		3.8403e-08	3.4601e-13		3.1664e-08	1.4013e-15		4.4472e-06	9.2137e-20		1.1253e-08	4.2634e-15		8.8721e-08	2.7367e-37
					217.2	6.3366e-06	2.8984e-13		3.6987e-08	3.3076e-13		3.0518e-08	1.3344e-15		4.3291e-06	8.657e-20		1.0846e-08	4.0739e-15		8.5754e-08	2.4629e-37
					217.6	6.1486e-06	2.7725e-13		3.5625e-08	3.1621e-13		2.9414e-08	1.2708e-15		4.2141e-06	8.1344e-20		1.0454e-08	3.8931e-15		8.2888e-08	2.2168e-37
					218	5.9662e-06	2.6522e-13		3.4314e-08	3.023e-13		2.8351e-08	1.2103e-15		4.1023e-06	7.644e-20		1.0077e-08	3.7205e-15		8.0121e-08	1.9956e-37
					218.4	5.7893e-06	2.5373e-13		3.3052e-08	2.8902e-13		2.7328e-08	1.1528e-15		3.9936e-06	7.1836e-20		9.7137e-09	3.5557e-15		7.7448e-08	1.7966e-37
					218.8	5.6178e-06	2.4274e-13		3.1837e-08	2.7634e-13		2.6341e-08	1.098e-15		3.8878e-06	6.7514e-20		9.3636e-09	3.3984e-15		7.4866e-08	1.6177e-37
					219.2	5.4515e-06	2.3225e-13		3.0668e-08	2.6423e-13		2.5392e-08	1.046e-15		3.7848e-06	6.3457e-20		9.0265e-09	3.2483e-15		7.2372e-08	1.4568e-37
					219.6	5.2902e-06	2.2221e-13		2.9543e-08	2.5266e-13		2.4477e-08	9.9638e-16		3.6847e-06	5.9648e-20		8.7017e-09	3.1049e-15		6.9963e-08	1.3121e-37
[truncated: 13 more rows]

## Sheet: Fig 7
				Fig 7A		0	0	0	0	0	0	-1.9881e-12	-1.8916e-12	-4.5371e-15	0	-1.0143e-12	0	0	0	0	0	-7.8932e-12	0	0	-2.7827e-15	0			Fig 7B	0	-6.0891e-13	2.5579e-05	-8.9346e-13	2.637e-05	0.00033071	-6.6535e-16	-1.6605e-16	-1.7325e-12	0.00052131	-1.2723e-12	-3.1009e-14	-6.3042e-09	-8.0558e-13	-3.1703e-14	-1.3148e-16	-2.6429e-11	-4.086e-15	-3.8684e-15	-5.0389e-08
[truncated: 874 more rows]
[truncated: 73 more columns]

[truncated: 5 more sheets: Fig 8, Fig 9, Fig 10, Fig 11, Fig 12]
